# Supplementary material for: Bacitracin Methylene Disalicylate (BMD) Treatment Affects Spleen Proteome in Broiler Chicks Infected with Salmonella enteritidis
Source: Antibiotics (Basel). 2024 May 1;13(5):414. doi: 10.3390/antibiotics13050414 (PMC11117299; doi:10.3390/antibiotics13050414)
Supplement: Supplementary file 1 [file antibiotics-13-00414-s001.zip]

Archive with 1 entries (1 files):
- BMD-Supplemental Tables.xlsx
