# Supplementary material for: Bacitracin Methylene Disalicylate (BMD) Treatment Affects Spleen Proteome in Broiler Chicks Infected with Salmonella enteritidis
Source: Antibiotics (Basel). 2024 May 1;13(5):414. doi: 10.3390/antibiotics13050414 (PMC11117299; doi:10.3390/antibiotics13050414)
Supplement: Supplementary file 1 [file antibiotics-13-00414-s001.zip › BMD-Supplemental Tables.xlsx]

## Sheet: Table S1
Protein IDs	Esembl protein ID	Gene name	Gene symbol	LFQ intensity B-D3-1	LFQ intensity B-D3-2	LFQ intensity B-D3-3	LFQ intensity B-D3-4	LFQ intensity B-D7-1	LFQ intensity B-D7-2	LFQ intensity B-D7-3	LFQ intensity B-D7-4	LFQ intensity B-SE-D3-1	LFQ intensity B-SE-D3-2	LFQ intensity B-SE-D3-3	LFQ intensity B-SE-D3-4	LFQ intensity B-SE-D7-1	LFQ intensity B-SE-D7-2	LFQ intensity B-SE-D7-3	LFQ intensity B-SE-D7-4	LFQ intensity CON-D3-1	LFQ intensity CON-D3-2	LFQ intensity CON-D3-3	LFQ intensity CON-D3-4	LFQ intensity CON-D7-1	LFQ intensity CON-D7-2	LFQ intensity CON-D7-3	LFQ intensity CON-D7-4	LFQ intensity CON-SE-D3-1	LFQ intensity CON-SE-D3-2	LFQ intensity CON-SE-D3-3	LFQ intensity CON-SE-D3-4	LFQ intensity CON-SE-D7-1	LFQ intensity CON-SE-D7-2	LFQ intensity CON-SE-D7-3	LFQ intensity CON-SE-D7-4	Three-way ANOVA p value Treatment	Three-way ANOVA p value Challenge	Three-way ANOVA p value Time	Three-way ANOVA p value interact Treatment_Challenge	Three-way ANOVA p value interact Treatment_Time	Three-way ANOVA p value interact Challenge_Time	Three-way ANOVA p value interact Treatment_Challenge_Time	Majority protein IDs	Peptides	Sequence coverage [%]	Mol. weight [kDa]	Q-value	Score	Intensity
A0A0A0MQ53	ENSGALP00010012791	spleen associated tyrosine kinase	SYK	24.4397	22.7032	22.6206	22.5386	24.5234	24.2473	24.0434	24.2383	23.3272	25.1103	23.523	24.2324	24.389	24.7137	24.1245	23.8827	23.4539	22.6476	23.379	21.6087	23.3371	23.8335	24.6537	23.9604	22.7111	23.0027	23.0579	23.6051	24.0854	24.4243	23.8736	24.0602	0.05096	0.0947629	0.000274076	0.560206	0.370192	0.200355	0.353821	A0A0A0MQ53	25	49.7	72.421	0	199.4	3873000000
A0A0A0MQ61	ENSGALP00010003979	glutathione S-transferase-like	LOC100859645	26.2213	25.3728	26.406	23.3301	25.4328	25.2207	25.5345	25.1184	25.6707	25.3967	24.9271	25.5238	24.7821	25.5249	25.7655	25.552	25.3755	24.1414	24.8934	22.9981	25.4917	25.8803	25.2306	25.365	25.6358	25.3129	25.994	25.7772	25.2332	25.1773	25.4396	25.3803	0.521616	0.190592	0.411543	0.29152	0.436132	0.129708	0.114466	A0A0A0MQ61	17	84.2	25.222	0	289.6	9012900000
A0A0B5H7I8	ENSGALP00000053240	tripartite motif containing 25	TRIM25	21.7717	22.9275	23.4165	22.7837	23.7402	23.9863	24.2044	23.6783	24.4245	22.3226	24.0484	23.8049	24.0067	24.4091	23.8137	23.4764	23.547	24.5928	23.7509	23.699	24.4743	24.0886	24.4411	23.0401	25.3099	23.5355	22.9967	21.3122	23.9271	23.9131	23.2527	23.7903	0.529883	0.964509	0.0869306	0.111994	0.42565	0.607894	0.287109	A0A0B5H7I8	11	22.7	71.424	0.00050916	40.804	2039300000
A0A140T8G0	ENSGALP00000006574	liver basic fatty acid binding protein	LBFABP	24.6261	25.8554	26.0635	22.6498	27.2508	23.0053	25.6187	22.8935	25.9804	28.6278	24.0419	24.3844	23.7625	22.0854	24.5012	25.6449	25.7145	25.031	26.2578	25.012	22.7035	24.2629	23.5105	28.9051	26.5303	26.5542	28.7718	28.3017	24.1539	22.567	24.6762	23.2191	0.357055	0.653599	0.0149022	0.815082	0.284208	0.0572734	0.525738	A0A140T8G0	10	69.8	14.212	0	323.31	15535000000
A0A140T8G9	ENSGALP00000065532	BH3 interacting domain death agonist	BID	24.8463	24.198	23.9391	23.8171	25.1333	25.6597	25.3369	24.9555	25.1016	23.8229	24.7508	24.9557	25.5093	25.1666	25.019	24.5442	24.4785	24.5799	24.3737	23.5949	23.7119	24.6369	23.7792	24.7821	24.7557	24.3149	24.5017	24.5524	25.5516	25.0617	24.4734	24.949	0.0725015	0.0464226	0.00489061	0.203823	0.11136	0.795806	0.0699107	A0A140T8G9;A0A3Q2U873;A0A1D5P8E8	14	79.8	21.677	0	190.1	9791500000
A0A140T8H4	ENSGALP00010010263	defensin beta 4A	DEFB4A	29.0081	27.8886	28.7028	24.2416	25.7865	24.994	27.4836	26.5228	28.5131	26.2517	29.556	26.5136	26.8269	27.9641	24.51	27.7718	27.0744	28.3443	25.7938	23.7972	26.0565	26.8488	26.6225	26.6195	27.6916	27.1209	28.382	26.6323	24.9341	25.4853	27.0051	28.1615	0.48395	0.378085	0.168321	0.90829	0.502487	0.630709	0.434375	A0A140T8H4	3	50	7.1135	0.00046751	33.779	39835000000
A0A1D5NT41	ENSGALP00010029159	myoferlin	MYOF	23.2631	21.2675	23.8341	25.4586	22.1427	23.0689	22.9695	22.4722	22.755	23.4589	21.665	21.513	21.6001	22.757	22.6078	22.6841	21.5265	23.7184	22.285	22.6746	23.081	22.4775	23.6032	22.4016	23.805	23.462	21.1395	21.8702	23.3065	22.3183	23.3307	22.7332	0.96858	0.343381	0.979285	0.308908	0.304695	0.526814	0.539412	A0A1D5NT41;A0A3Q2UFL2;E1BW21	27	21.5	204.44	0	70.291	1797300000
A0A1D5NT61	ENSGALP00010014282	glutamate dehydrogenase 2	GLUD2	25.7988	26.4889	26.6204	27.6208	26.7044	25.8505	26.114	25.7061	26.0325	27.2657	25.9541	25.9136	26.2021	26.2595	26.242	26.4909	25.9427	26.108	26.1138	27.4367	26.7998	25.9198	26.9661	27.7317	26.4691	26.5995	27.2694	26.9333	25.663	26.299	26.1338	26.0339	0.322347	0.49548	0.280083	0.733815	0.799972	0.382967	0.031336	A0A1D5NT61	30	66.9	60.861	0	323.31	39772000000
A0A1D5NT70	ENSGALP00000043523	glutathione S-transferase class-alpha	LOC395611	27.5835	27.1446	27.5641	27.1952	26.8564	26.1866	26.4961	26.3606	27.4004	27.3376	26.5707	26.4705	26.3244	26.3824	26.6664	26.7406	26.5772	26.9299	26.7052	26.3015	26.2982	27.2584	27.0543	26.8799	27.7486	27.4496	27.3968	26.8264	26.8453	26.533	26.6139	26.5462	0.710424	0.802197	0.000626305	0.0703031	0.0784245	0.297804	0.00407436	A0A1D5NT70	17	80.5	25.346	0	323.31	62618000000
A0A1D5NT72	ENSGALP00000043525	ferrochelatase	FECH	22.7484	23.0481	22.5708	24.8117	23.159	23.6083	22.6656	23.1835	23.14	23.6329	23.6792	23.1579	22.9127	23.2643	22.7099	23.3306	23.1915	22.5287	23.244	21.8451	23.9072	23.4555	23.2558	23.1856	22.7447	23.1347	23.6792	23.1077	22.8656	23.4061	23.041	23.0066	0.493965	0.890841	0.814079	0.907976	0.127235	0.165091	0.397194	A0A1D5NT72	10	33.1	45.983	0.00044623	30.573	2262400000
A0A1D5NTA0	ENSGALP00000043553	OTU deubiquitinase, ubiquitin aldehyde binding 1	OTUB1	25.0134	25.431	25.3328	25.3545	25.8005	25.5068	25.5301	25.5357	25.3969	24.7432	25.7567	25.6006	25.5155	25.5695	25.6938	25.4243	25.204	25.589	25.545	24.3774	25.3133	25.6973	21.4274	25.1596	25.3023	25.247	25.0839	25.6088	25.3935	25.509	25.6135	25.5801	0.208368	0.2361	0.941814	0.272072	0.336805	0.43168	0.304533	A0A1D5NTA0	16	76.7	31.176	0	191.48	16022000000
A0A1D5NTB4	ENSGALP00000016509	SWI/SNF related, matrix associated, actin dependent regulator of chromatin, subfamily a, member 2	SMARCA2	23.3534	23.1384	23.1804	22.392	24.2937	24.2931	24.0094	24.5394	22.1373	22.6233	23.9987	24.0493	24.0161	24.4467	24.2867	24.3919	23.9286	23.6899	24.1235	22.4629	24.348	24.1486	24.4108	24.1292	23.5277	23.3452	22.8827	23.9829	23.8753	24.2035	24.115	24.3488	0.413293	0.94177	2.06e-05	0.55397	0.198544	0.790302	0.805076	A0A1D5NTB4;A0A1D5PC01;E1C2F7	36	36.4	176.74	0	181.05	10070000000
A0A1D5NTC1	ENSGALP00000008107	phospholipase A2 group IVA	PLA2G4A	24.8533	23.045	21.6452	23.0152	23.8529	24.6865	24.3199	24.1144	22.197	23.1954	24.3634	24.1053	24.0795	24.4915	25.0895	23.8694	23.8193	23.7752	23.8443	22.3322	24.2677	24.9093	25.7126	24.3561	21.7905	23.7337	22.848	23.8929	25.9858	25.2527	23.7148	24.7845	0.409031	0.863851	0.000237451	0.5612	0.328362	0.799511	0.578696	A0A1D5NTC1;A0A1D5PS91;A0A1I7Q3Z2	28	48	84.282	0	241.04	5986900000
A0A1D5NTC5	ENSGALP00000051199	ribosomal RNA processing 12 homolog	RRP12	22.8542	24.4917	21.8326	20.9828	22.3236	22.6035	22.6343	22.8621	21.6556	24.4418	23.0975	22.6481	21.4961	22.5222	22.4304	22.2551	22.4111	23.103	22.6385	21.3175	23.6557	20.8472	23.783	25.121	21.3353	22.5515	21.1202	22.8814	23.0074	22.2417	23.0189	23.11	0.864584	0.540004	0.445769	0.548387	0.0919079	0.518183	0.619293	A0A1D5NTC5;A0A1D5P9C6;A0A3Q3AGI3;A0A1D5PEJ6	11	12.4	149.23	0.00041322	24.692	1074100000
A0A1D5NTG0	ENSGALP00000043615	COP9 signalosome subunit 5	COPS5	22.6471	23.0649	25.5115	23.598	26.6238	26.5121	26.6331	25.9941	22.8572	21.5979	25.8932	25.7937	26.6634	26.4772	26.2082	26.1936	25.9084	25.783	25.8092	22.668	23.1582	26.3254	25.5312	25.6479	24.9702	23.2022	25.5829	25.8724	26.0722	26.0862	25.9825	25.8031	0.763018	0.588182	0.00145697	0.816608	0.0361432	0.747293	0.450842	A0A1D5NTG0	13	47.5	37.752	0.00048996	37.963	6565300000
A0A1D5NTK1	ENSGALP00010017840	3-hydroxyisobutyryl-CoA hydrolase	HIBCH	23.6052	24.4986	24.3626	24.1689	23.8259	23.8832	23.9622	23.8387	23.9351	24.4821	23.8828	24.0493	24.4012	24.1528	24.0868	24.2746	23.9851	24.0082	23.9927	25.3004	23.5599	24.4901	23.5881	24.1507	24.8601	24.4846	24.4804	23.9416	24.1338	23.9814	23.9337	24.2926	0.395862	0.304482	0.10252	0.966864	0.260511	0.398329	0.437636	A0A1D5NTK1;A0A1D5PGW6	11	35.2	41.943	0	65.983	4531100000
A0A1D5NTN8	ENSGALP00000071835	monoglyceride lipase	MGLL	22.8526	23.7234	24.1851	21.5296	23.0004	23.1357	23.24	23.6413	22.8052	24.321	23.2393	23.7415	23.2276	23.0324	22.6066	22.6056	23.2209	23.2202	23.5369	23.7745	25.928	23.9565	24.5384	23.5054	24.4742	23.6961	23.9811	23.5983	22.811	24.2514	22.9199	24.179	0.0123072	0.708066	0.865039	0.610486	0.266839	0.0299426	0.549137	A0A1D5NTN8;A0A3Q2TY29;A0A1D5PK92;A0A3Q2U9E5;A0A3Q2UMS3	10	50.2	33.338	0	66.903	1697300000
A0A1D5NTR2	ENSGALP00010013133	DNA methyltransferase 3 alpha	DNMT3A	22.9837	23.5594	21.8448	21.4829	21.8546	22.1256	22.3205	22.4979	21.8108	24.4927	22.3797	21.6829	21.9608	22.3328	21.8533	22.2329	22.465	22.9355	22.3704	24.388	22.8655	21.8647	21.6152	21.9366	21.6804	21.9637	24.0646	21.9975	21.2535	21.8084	21.9567	21.9852	0.954467	0.433521	0.0463366	0.41475	0.450275	0.95517	0.653018	A0A1D5NTR2	11	16.9	98.977	0.00039002	21.007	878000000
A0A1D5NTU6	ENSGALP00000043753	argonaute 2, RISC catalytic component	AGO2	22.5789	22.2908	22.2245	22.5779	22.5262	22.5307	22.2465	22.48	22.6459	23.6241	22.3471	22.3887	21.9959	22.3785	22.5136	22.2607	22.525	22.0593	22.8069	23.2355	23.1902	22.556	23.76	22.4163	23.7601	21.846	21.9903	22.1297	22.1605	22.3935	22.2818	22.4199	0.492269	0.308102	0.741193	0.134482	0.359869	0.187741	0.94213	A0A1D5NTU6	18	31.8	97.831	0.00051282	41.355	1621100000
A0A1D5NTY2	ENSGALP00010034433	golgi glycoprotein 1	GLG1	22.8275	22.323	23.8275	22.4698	24.1511	24.0794	24.217	24.5387	22.1174	23.1182	24.5321	24.4959	24.25	24.7196	23.9671	24.6292	24.2303	23.9039	24.4539	23.0874	22.0641	23.4722	22.4173	23.7558	22.81	23.443	23.7879	24.6444	24.4669	24.2806	24.5901	24.459	0.917711	0.0349843	0.0462564	0.658386	0.0175144	0.214841	0.0219056	A0A1D5NTY2	32	35.6	134.86	0	244.51	8721400000
A0A1D5NU19	ENSGALP00010001680	WD repeat domain 11	WDR11	22.2606	24.0069	23.346	24.625	22.4228	22.0692	22.9536	26.2013	23.0184	25.1757	21.9532	21.9587	22.1152	22.1679	21.9274	21.8794	21.9663	21.9041	24.9872	22.1115	23.881	21.6153	23.6617	21.8094	24.3293	24.1665	23.3267	22.1579	21.9965	21.8375	22.0554	24.6156	0.822395	0.488827	0.279834	0.174252	0.878423	0.354888	0.994657	A0A1D5NU19	11	13	136.09	0.00045998	32.622	502340000
A0A1D5NU37	ENSGALP00010033207	secernin 3	SCRN3	22.8219	22.3679	24.3088	25.2173	23.508	23.3928	23.9486	23.9234	24.5366	21.8681	23.3012	23.0494	23.8153	23.493	23.8187	23.895	23.6186	23.7978	23.2465	23.4744	20.3087	23.9569	23.5012	23.7683	23.8924	23.8078	23.8444	23.8198	24.6227	23.0279	22.7273	23.4977	0.655341	0.724647	0.737244	0.320811	0.229942	0.529437	0.835011	A0A1D5NU37;A0A1D5PMI8	5	14.8	46.816	0.00032165	12.235	1918600000
A0A1D5NU66	ENSGALP00000043875	platelet derived growth factor receptor beta	PDGFRB	20.3372	23.5875	23.9778	21.2322	23.6869	23.0214	23.1578	23.5141	20.8908	23.5015	23.1313	23.2485	23.1317	23.0334	23.4952	23.7997	23.6651	23.0356	23.9402	24.8024	24.8302	23.0373	21.6125	23.5418	22.817	23.3975	23.1665	23.1504	22.9916	23.1611	23.7567	23.2138	0.185512	0.841521	0.354803	0.410832	0.118282	0.790117	0.406399	A0A1D5NU66	12	16	120.22	0.00044444	30.334	2458800000
A0A1D5NU82	ENSGALP00010030935	tubulin gamma 1	TUBG1	23.9566	23.2032	24.0047	22.436	23.9803	24.5069	24.4889	24.6706	22.8899	23.1405	24.4392	24.734	24.3834	24.4821	24.3417	24.32	24.622	24.3169	24.13	22.8406	23.3228	24.2791	23.0256	24.3427	23.0712	23.8188	21.9491	24.5738	24.206	24.3198	24.4777	24.4274	0.569453	0.714343	0.0235929	0.700847	0.408053	0.416049	0.10034	A0A1D5NU82	14	59.3	50.331	0	227.76	6613900000
A0A1D5NUD3	ENSGALP00000054595	phosphatidylinositol 4-kinase alpha	PI4KA	25.3494	24.7484	23.0339	22.6175	23.9643	24.0399	23.9275	24.1884	21.4007	22.8569	24.1084	23.7451	24.2984	24.0755	24.0613	24.1327	24.025	24.1613	24.3146	25.0877	24.5847	24.1017	24.5182	23.929	22.0103	23.9828	22.9786	23.7948	23.8571	23.8025	24.0831	24.239	0.492482	0.0387998	0.0828399	0.513014	0.626388	0.07664	0.921834	A0A1D5NUD3;A0A1D5NY86;A0A1D5PNZ9;A0A3Q2TZ53	15	11.5	235.33	0	102.04	2562000000
A0A1D5NUH1	ENSGALP00010013929	thioredoxin like 1	TXNL1	26.3862	24.6271	26.4854	26.8264	26.3495	26.2797	26.34	26.1604	26.6352	25.0887	26.2637	26.189	25.3698	26.1628	25.3846	26.1124	25.8937	25.1619	25.863	25.1821	26.6579	26.5395	26.8932	25.8573	26.4709	26.4419	26.4091	26.0931	25.2987	26.2032	26.0703	26.0994	0.87394	0.686057	0.557248	0.277663	0.416554	0.0176179	0.230665	A0A1D5NUH1;A0A1D5P763	16	66.1	32.353	0	323.31	24502000000
A0A1D5NUK5	ENSGALP00000044023	adenine phosphoribosyltransferase	APRT	24.3489	24.0821	24.3512	23.3941	24.3304	24.3521	24.2777	24.2175	24.8217	24.2366	24.3194	24.1181	24.2531	23.8871	24.5042	23.9083	23.7949	24.0741	23.7285	24.3017	23.6954	24.7634	23.3462	23.8493	24.546	24.698	24.326	23.9299	24.5746	24.3509	23.9019	24.2723	0.541195	0.0758149	0.773283	0.25481	0.730258	0.307923	0.383592	A0A1D5NUK5;A0A1L1RU55	10	70.4	19.521	0.00048473	36.952	5579800000
A0A1D5NUN3	ENSGALP00000005308	acyl-CoA synthetase short-chain family member 2	ACSS2	23.8479	21.9623	23.8323	25.2017	23.857	24.6144	24.4129	23.7959	23.8603	21.1899	23.3169	24.0502	24.0525	24.0523	24.5001	24.0342	23.5337	26.2077	23.5663	23.4194	22.9158	24.2859	23.4689	23.7852	23.3091	23.287	23.8606	23.8628	25.1504	24.4079	23.5314	24.5536	0.617508	0.742008	0.173521	0.527783	0.333268	0.128471	0.532658	A0A1D5NUN3;F1NST1	16	32.1	77.206	0	126	4498500000
A0A1D5NUQ4	ENSGALP00010025934	ribosomal protein L4	RPL4	26.694	27.5301	26.7636	26.1589	27.4099	27.6121	27.6893	27.4021	26.4869	26.9884	27.6581	27.4471	27.4635	27.5324	27.4944	27.2777	27.3301	27.4151	27.4583	27.4438	26.5568	27.4214	26.8447	27.2578	27.1693	27.1012	26.8799	27.6529	27.5441	27.4017	27.1851	27.696	0.701538	0.313375	0.0739932	0.923968	0.0229352	0.678479	0.033135	A0A1D5NUQ4	23	42.3	43.888	0	323.31	90811000000
A0A1D5NUR5	ENSGALP00010032432	syntrophin alpha 1	SNTA1	21.6176	21.4133	22.5195	22.6455	21.9199	21.1694	21.6305	22.0001	22.4572	21.9641	24.902	21.5235	21.2337	21.7241	22.0385	22.0322	22.498	25.4189	22.2843	26.7943	22.5902	23.5734	23.1487	22.481	23.9994	24.3127	20.1036	21.7736	22.05	21.8844	22.2933	21.6738	0.0544432	0.277716	0.0789321	0.0616734	0.755365	0.935251	0.457877	A0A1D5NUR5	4	12.2	51.678	0.00033333	13.45	662180000
A0A1D5NUU8	ENSGALP00000044116	WAS/WASL interacting protein family member 1	WIPF1	22.2778	25.2159	22.9719	23.0681	23.2679	23.2544	23.164	24.0864	22.3298	24.2429	22.3345	21.9996	22.1799	23.6557	22.9278	23.0163	22.5181	21.2921	22.7801	22.6702	22.7966	23.3994	23.5134	23.0819	21.2685	22.8485	22.7712	22.8603	22.8236	23.265	22.4416	22.7265	0.115929	0.195215	0.161002	0.409029	0.364917	0.746846	0.538052	A0A1D5NUU8	10	33.8	49.93	0.00047733	35.612	2393800000
A0A1D5NV31	ENSGALP00000044204	RRM domain-containing protein	A0A1D5NV31_CHICK	22.6024	24.2201	23.3835	23.4449	23.0404	22.8632	22.4255	22.9076	23.5384	23.5963	23.084	21.9921	22.6355	22.7335	22.8029	22.8412	22.9678	23.6838	23.2053	23.9359	23.4416	22.9322	23.8898	22.1363	22.8358	23.3441	22.7183	22.6479	22.1229	23.2257	22.3776	22.3842	0.929548	0.0454986	0.0383508	0.338128	0.792004	0.693087	0.672126	A0A1D5NV31	5	38.6	14.47	0.00032258	12.349	1418700000
A0A1D5NV65	ENSGALP00000044238	phosphoglucomutase 2	PGM2	26.7915	26.2327	26.8375	26.5703	26.1959	25.8961	26.0827	26.019	26.7717	26.5367	25.931	25.9506	25.94	25.9907	26.2878	26.1247	26.153	26.3069	26.044	23.7872	26.5312	26.3164	26.6458	25.9085	26.7385	26.6835	26.7048	26.0109	26.0165	26.1069	25.965	26.0254	0.436178	0.604858	0.48177	0.204032	0.148759	0.193243	0.028304	A0A1D5NV65	30	62.7	68.034	0	285.55	35579000000
A0A1D5NV75	ENSGALP00000044248	NSF attachment protein alpha	NAPA	24.796	25.3219	25.0167	21.6069	25.714	25.7596	25.8213	25.5435	24.6454	24.6296	25.4893	25.5399	25.4705	25.4699	25.763	25.3989	25.4795	25.3041	25.3181	23.2849	25.258	25.7435	25.5034	25.5119	24.9076	25.0724	24.6663	25.1843	25.5517	25.7377	25.4001	25.4629	0.744246	0.429984	0.00580748	0.601247	0.494561	0.288348	0.356362	A0A1D5NV75;A0A1D5NUZ0	19	78.6	33.244	0	307.37	14819000000
A0A1D5NV85	ENSGALP00000044258	nucleoporin 160	NUP160	22.8568	25.0458	22.4626	23.7775	23.9208	24.4865	24.2717	24.7204	20.3298	23.1124	24.5343	24.5564	23.8628	24.6532	24.3342	24.2247	24.3167	24.1404	24.4418	23.8358	22.5968	24.1009	22.5035	23.9556	21.1783	22.6861	22.3349	24.0715	24.2116	24.4182	24.3871	24.5543	0.544751	0.480654	0.0491916	0.983629	0.470645	0.038688	0.0973509	A0A1D5NV85	18	33.9	100.23	0	107.04	4261100000
A0A1D5NV94	ENSGALP00010036131	adaptor related protein complex 2 alpha 2 subunit	AP2A2	27.2723	26.8441	27.2502	24.6889	27.3743	27.3336	27.2422	27.2511	27.1723	27.1245	27.3733	27.3393	27.3324	27.2796	27.3371	27.2845	27.5199	27.4538	27.5519	25.7565	26.5956	27.1947	26.5408	27.1537	27.5894	27.5988	26.7826	27.3864	27.3882	27.1518	27.2791	27.3382	0.810114	0.0874733	0.468056	0.941466	0.187415	0.477175	0.285032	A0A1D5NV94;A0A3Q3AZZ3	49	62.4	107.03	0	323.31	91612000000
A0A1D5NVI1	ENSGALP00010022813	ribosomal protein L9	RPL9	26.7982	27.4295	26.6371	25.9329	26.9182	27.7332	27.4553	27.4835	26.5374	27.1092	27.5366	27.5946	27.4025	27.4604	27.5541	27.3896	27.4405	27.3877	27.5701	23.2536	27.0216	27.4368	26.0623	27.3649	27.306	27.2395	26.8738	27.6914	27.7425	27.4715	27.3002	27.5046	0.634416	0.11676	0.158698	0.484918	0.888321	0.524782	0.927838	A0A1D5NVI1	13	67.2	21.835	0	323.31	53528000000
A0A1D5NVJ9	ENSGALP00000044374	Uncharacterized protein	A0A1D5NVJ9_CHICK	24.3638	21.7277	20.5839	22.1966	24.8166	26.0469	25.6183	24.648	22.6612	22.3792	24.3712	25.0878	24.9098	24.9637	24.9157	24.6352	23.3324	23.0219	23.1611	22.8174	24.6974	25.1859	24.2635	23.6656	23.172	23.5191	21.6272	23.5058	26.2041	25.9815	24.3275	25.0495	0.940084	0.17982	1.85e-06	0.896736	0.70808	0.558823	0.0349282	A0A1D5NVJ9	9	39.6	36.535	0	323.31	9727900000
A0A1D5NVK9	ENSGALP00000044384	neutrophil cytosolic factor 4	NCF4	20.462	20.7348	23.5609	21.4184	25.0032	25.0432	24.6599	24.1771	21.9764	21.4753	24.5965	24.8412	24.7297	24.9477	24.8578	24.4477	24.1632	21.9718	23.7889	21.6763	22.5172	25.3178	21.0262	22.2598	24.1041	24.6149	23.9221	24.8939	25.1073	25.1026	23.9671	24.8731	0.718274	0.00404323	0.00551435	0.289129	0.0116444	0.484417	0.198182	A0A1D5NVK9	15	49.7	40.774	0	110.51	3171700000
A0A1D5NVM2	ENSGALP00000044397	NADH:ubiquinone oxidoreductase subunit A2	NDUFA2	23.4499	23.8425	23.3334	22.91	23.7009	23.9158	23.9378	23.8147	20.4509	24.1877	23.6463	24.0377	23.9113	23.7625	24.0006	23.7885	23.5823	23.4842	23.922	22.8487	23.3023	23.626	23.1017	24.1413	24.1831	23.2713	23.3945	23.8896	23.8992	24.266	23.7409	23.5503	0.70779	0.791413	0.143923	0.415388	0.335306	0.675431	0.818934	A0A1D5NVM2	3	36	11.071	0.00033807	14.068	2941100000
A0A1D5NVY0	ENSGALP00000044510	Uncharacterized protein	A0A1D5NVY0_CHICK	23.5287	24.3996	23.9196	24.2769	24.6089	23.6313	24.5258	24.6489	23.2294	24.9935	24.0719	24.4135	24.3516	23.2147	23.5939	23.9906	24.2699	24.3314	23.6641	22.7819	24.4149	23.0983	24.4221	24.7511	19.8063	24.2107	22.4087	24.3175	23.5181	23.182	26.716	20.9756	0.235245	0.248907	0.480601	0.489479	0.435613	0.905758	0.494804	A0A1D5NVY0	2	44.1	6.7187	0.0004158	25.013	3006800000
A0A1D5NVZ1	ENSGALP00000073815	family with sequence similarity 120C	FAM120C	23.2581	23.5722	23.4806	23.707	24.7833	24.8368	24.7549	24.8332	22.6791	23.1876	24.723	24.7556	24.6531	25.0078	24.6344	24.8413	24.6458	24.1681	24.8585	23.6206	24.8751	24.5633	24.994	24.5235	21.8122	24.1699	23.3233	24.5608	24.8813	24.8909	24.7032	24.949	0.604821	0.630366	0.000103907	0.23937	0.618796	0.481618	0.14262	A0A1D5NVZ1;A0A3Q2UIB1;A0A1D5P5D9	28	36.5	122.65	0	202.37	16130000000
A0A1D5NW27	ENSGALP00000044560	tubulin alpha 1a	TUBA1A	30.7897	30.57	30.4303	30.911	30.6158	30.4928	30.5343	30.6833	30.8497	30.5123	30.7844	30.5656	30.6602	30.6058	30.5198	30.5996	30.8047	30.6769	30.728	30.2051	30.7543	30.2637	30.4265	30.6799	30.6856	30.4248	30.2346	30.735	30.3056	30.4783	30.7763	30.3558	0.165233	0.673833	0.308251	0.585743	0.825609	0.876352	0.944538	A0A1D5NW27	35	75.8	50.135	0	323.31	643420000000
A0A1D5NW32	ENSGALP00010016488	importin 11	IPO11	23.5057	22.6462	23.6359	21.9579	23.2737	23.6959	23.3797	23.3074	22.8913	22.5579	23.5519	23.4147	23.062	23.3813	22.9196	23.4149	23.1181	22.4635	23.3951	21.5315	20.0872	23.6138	24.8315	22.8078	22.6106	23.7112	23.6192	23.531	22.6268	23.0632	23.1293	23.6025	0.568244	0.444267	0.68065	0.396913	0.618103	0.493282	0.946639	A0A1D5NW32;A0A3Q3AER7;E1C0J5	16	28.4	112.14	0	95.406	2797300000
A0A1D5NW46	ENSGALP00000024133	histone deacetylase 2	HDAC2	24.9589	24.8689	25.2266	22.2994	25.5766	25.4525	25.7385	25.7747	24.6262	24.5142	25.6378	25.6228	25.4522	25.6046	25.2431	25.4381	25.6088	25.381	25.4522	24.9776	25.5875	25.3095	25.4295	25.1989	25.201	25.043	24.8469	25.4008	25.0788	25.4717	25.5328	25.5574	0.345345	0.654929	0.0214061	0.343287	0.108396	0.383078	0.134556	A0A1D5NW46;F1NM39;A0A1D5PXE3	14	42.1	51.938	0	147.99	19706000000
A0A1D5NW68	ENSGALP00010006681	albumin	ALB	30.9551	31.8451	31.3444	32.1121	30.731	29.4757	29.9215	30.1056	31.3852	31.7531	30.7525	30.8632	30.2031	30.6356	30.5208	30.8838	30.6125	30.4756	30.7453	31.063	30.5597	29.7306	30.4524	31.0319	31.3886	30.7094	31.7826	30.5634	29.6916	30.252	31.0704	30.2073	0.25699	0.585353	7.95e-05	0.859035	0.135844	0.607816	0.0495856	A0A1D5NW68	73	95.2	64.004	0	323.31	1167100000000
A0A1D5NW85	ENSGALP00000044621	extracellular fatty acid-binding protein	EXFABP	25.409	24.2281	25.6749	26.7566	24.9789	22.9807	25.6387	23.9805	25.7036	21.9329	25.5957	23.7771	22.6241	23.831	25.3569	25.0277	23.4933	24.7579	21.1495	21.235	22.196	24.9992	21.0994	20.4556	24.9714	24.5954	26.1611	24.9909	25.2009	23.9337	24.0277	24.7429	0.058109	0.0970326	0.24091	0.0036855	0.995981	0.666804	0.506522	A0A1D5NW85	10	47.8	20.187	0	52.618	4409700000
A0A1D5NW88	ENSGALP00000043577	microtubule associated protein 4	MAP4	25.4983	25.1501	25.3684	25.4992	24.48	23.0994	23.9055	25.0089	25.8764	24.5692	25.0752	23.5379	24.1033	24.507	23.7176	25.0649	24.9912	24.8896	24.6818	22.9195	24.6136	23.9202	25.2898	25.1355	25.3786	24.6204	25.1133	24.8925	23.466	23.719	25.4183	23.5094	0.650385	0.653888	0.0380099	0.76842	0.312972	0.631721	0.0459693	A0A1D5NW88;A0A1D5NTC3	19	29.4	111.7	0	116.7	6815900000
A0A1D5NW89	ENSGALP00000061233	minichromosome maintenance complex component 5	MCM5	24.4857	21.6191	24.5336	22.0884	24.762	25.0155	24.9385	24.6195	24.449	21.5004	25.0878	24.5899	24.5356	24.5727	24.3975	24.5853	24.638	24.9393	24.5801	24.7316	22.3092	24.5464	22.6325	24.0498	24.7921	24.7685	24.1507	24.6961	23.9695	24.571	24.1398	24.4923	0.665013	0.353082	0.628786	0.770689	0.00508273	0.995583	0.116821	A0A1D5NW89;Q5ZKL0	29	54.9	73.641	0	161.56	14971000000
A0A1D5NW93	ENSGALP00000044630	ATP synthase, H+ transporting, mitochondrial F1 complex, delta subunit	ATP5D	25.814	26.5849	25.6702	24.8869	26.5959	26.5595	26.196	26.3532	25.7213	26.5219	26.254	26.1237	26.3988	26.2701	26.0678	26.4341	26.3104	26.4585	26.3714	24.4049	26.2599	26.4157	25.1826	26.4311	25.8326	25.9875	26.3644	26.3046	26.2672	26.1646	26.3024	26.1159	0.660514	0.368426	0.138716	0.897668	0.453003	0.378152	0.533697	A0A1D5NW93	6	64.6	16.817	0	193.49	14922000000
A0A1D5NWM7	ENSGALP00010028821	ribosomal L1 domain containing 1	RSL1D1	24.5118	23.6056	22.8151	24.525	24.1212	24.4339	24.2463	23.7639	23.2643	23.6804	24.1151	23.5369	23.7459	23.956	23.2329	23.8337	23.7243	23.7307	23.8322	23.0224	23.9464	24.1384	21.7509	23.4057	23.7129	23.3905	22.4682	23.5158	23.9494	23.499	23.1187	23.8793	0.0694425	0.427938	0.640169	0.433796	0.768186	0.657024	0.3207	A0A1D5NWM7	9	21.7	49.601	0.00052438	43.361	3190600000
A0A1D5NWN5	ENSGALP00000044776	sirtuin 2	SIRT2	24.3922	23.1745	21.7363	22.3576	23.2734	23.1622	22.9275	22.4027	22.5221	23.1826	22.8134	22.6912	23.1137	22.6517	23.1705	23.1	22.8886	21.4427	22.6695	24.9025	21.8171	23.4178	22.7477	22.8408	21.22	22.8512	23.184	22.7731	22.8399	22.9698	23.1156	22.9481	0.647807	0.821727	0.704147	0.885324	0.970208	0.417193	0.622349	A0A1D5NWN5	9	23.7	52.217	0.00040535	23.666	1275200000
A0A1D5NWQ3	ENSGALP00010035418	SRP receptor alpha subunit	SRPRA	24.7865	25.8544	24.5395	27.3808	25.063	25.495	25.2462	24.8353	24.6375	24.6178	24.8453	24.9381	25.1514	25.0024	25.1595	25.0109	24.9383	25.0075	24.9086	24.225	22.6179	25.2862	25.317	24.7913	25.1674	24.8934	24.2631	25.3853	25.1992	25.2909	24.9888	25.1803	0.203273	0.886836	0.848525	0.0807296	0.895294	0.19315	0.762918	A0A1D5NWQ3	14	30.1	71.197	0	126.09	5449000000
A0A1D5NWU3	ENSGALP00010044571	ABR activator of RhoGEF and GTPase	ABR	22.6366	23.3095	22.9409	26.2501	23.1861	23.2415	23.2869	22.9163	24.2657	23.1545	23.2511	23.1124	23.1429	23.461	22.7494	22.9076	22.7964	23.9911	22.6898	23.2604	24.2999	23.5554	23.0489	22.535	22.424	22.3876	21.5035	22.5563	23.1715	23.197	22.8086	22.9867	0.128131	0.114237	0.99338	0.422406	0.0673925	0.401886	0.704527	A0A1D5NWU3	14	24.4	99.016	0	46.789	2362500000
A0A1D5NWU4	ENSGALP00000069898	COMM domain containing 4	COMMD4	23.3611	25.8824	24.0784	24.1461	22.4222	23.9155	24.0679	23.8588	23.4554	22.6476	23.8149	24.0469	23.8594	23.7873	24.3318	23.9992	24.0065	24.0606	23.9827	22.3363	22.8436	24.4046	23.4251	24.0446	23.5444	24.2049	23.9588	23.8029	23.9799	24.0406	23.5633	24.1322	0.722275	0.929725	0.86254	0.305485	0.648107	0.185875	0.165654	A0A1D5NWU4;A0A3Q2U633;F1NNT4	4	37.2	19.075	0	48.723	2161200000
A0A1D5NWV6	ENSGALP00000049234	sorting nexin family member 27	SNX27	23.6209	25.841	22.9197	24.2725	22.9827	23.6628	23.5418	23.5023	22.8092	22.253	22.9567	22.4936	22.3958	23.5064	23.4782	23.2504	23.0029	22.6009	22.9728	23.1725	21.7938	23.3305	23.1949	23.2058	25.81	22.6896	22.0646	23.3035	23.2083	23.191	23.1835	23.2177	0.448913	0.416603	0.646666	0.0303929	0.923774	0.366337	0.21038	A0A1D5NWV6;A0A1D5P934	16	43.7	60.32	0.00048757	37.59	2687300000
A0A1D5NWX3	ENSGALP00000043758	geranylgeranyl diphosphate synthase 1	GGPS1	24.0515	23.6656	24.3129	23.7982	23.9634	24.1656	24.3848	24.2333	24.1739	23.5741	24.0217	24.1799	24.2084	24.0934	24.4103	24.1871	23.5123	21.4525	23.4427	25.9763	20.1933	24.5839	21.0107	23.748	25.1385	23.8264	23.995	23.7579	23.8741	24.2716	23.6395	23.9263	0.134663	0.147075	0.503069	0.172825	0.200129	0.515176	0.521784	A0A1D5NWX3	11	60.5	34.472	0	116.98	3673800000
A0A1D5NWY3	ENSGALP00000044876	myosin IC	MYO1C	23.8858	24.0735	24.4392	23.8009	24.3362	23.9193	24.2686	24.689	23.655	24.2991	24.0206	24.2069	24.0676	24.3367	24.2243	24.4841	24.3036	23.8933	24.3886	22.7978	24.2736	24.2771	23.832	24.5541	23.1381	24.0132	22.775	24.1	23.9274	23.9771	25.0254	24.209	0.215304	0.619596	0.0152893	0.685791	0.293035	0.565125	0.522722	A0A1D5NWY3;A0A1D5PLI4	42	46.6	120.51	0	222.21	12853000000
A0A1D5NX25	ENSGALP00000044918	heterogeneous nuclear ribonucleoprotein A/B	HNRNPAB	27.9224	27.7544	27.8138	27.8674	27.7626	27.4192	27.6392	27.5999	27.9685	27.4814	27.4965	27.7935	27.8758	27.6909	27.7598	27.268	27.674	27.8523	27.4281	28.3734	28.3856	27.807	28.2121	27.7626	27.8281	27.6528	27.4406	27.5215	27.429	27.5426	27.4387	27.5658	0.55137	0.0138556	0.597381	0.0587158	0.283421	0.701464	0.126654	A0A1D5NX25;A0A3Q3ADU5;F1NIB4	17	30.4	39.267	0	209.35	60088000000
A0A1D5NX34	ENSGALP00010014055	stabilin 2	STAB2	22.4767	24.178	23.0598	24.1476	23.0342	21.4575	22.5751	23.879	22.3461	23.3749	23.1141	23.2686	22.3839	23.2219	22.6855	23.0875	24.8137	23.8263	24.5368	21.2287	23.188	23.8842	21.7595	23.6252	23.0946	22.5691	22.3058	23.5142	22.3307	22.5054	23.0437	21.3921	0.895611	0.155611	0.136888	0.354977	0.919283	0.707003	0.632601	A0A1D5NX34;A0A3Q2UF11	24	14.2	272.74	0	64.66	2292700000
A0A1D5NX91	ENSGALP00010009294	interferon regulatory factor 2 binding protein-like	C5H14orf4	25.5984	23.6163	25.3403	23.199	24.7539	24.626	24.5831	25.1661	25.1104	24.9306	25.17	24.8628	24.662	25.0914	24.4912	25.0864	25.3139	25.3829	25.339	23.8925	24.5289	24.6753	23.4697	24.9614	24.9852	25.2417	24.8442	25.1983	24.4242	24.4324	25.0484	24.8028	0.939512	0.244582	0.33849	0.739825	0.186447	0.678053	0.396309	A0A1D5NX91	11	24	76.513	0	103.51	6911200000
A0A1D5NXA6	ENSGALP00000047628	inter-alpha-trypsin inhibitor heavy chain 3	ITIH3	24.2379	24.2504	23.4482	25.1038	24.2185	21.081	23.8692	23.8933	24.1066	24.5	24.2636	24.1501	23.3327	24.2368	24.7559	24.6884	24.5022	23.6146	24.803	24.9258	24.4018	23.7643	24.6812	24.9096	23.8675	24.6223	25.6259	24.0585	24.2122	25.381	24.6233	23.903	0.0859141	0.296569	0.350169	0.461785	0.384041	0.364378	0.372467	A0A1D5NXA6;A0A1D5P4L6	14	25.1	72.5	0	170.62	5969100000
A0A1D5NXB3	ENSGALP00000068434	RNA binding motif protein 4B	LOC425562	23.1694	22.8723	23.2497	21.8866	25.1141	24.9831	24.9174	25.1855	23.8238	21.1785	25.1688	25.2521	24.824	25.0988	24.8287	25.0411	25.1848	24.7467	25.1484	21.0636	22.5938	24.7619	23.6387	25.0686	22.5338	24.2856	23.0098	24.9643	24.6861	24.8881	24.9486	24.9484	0.985072	0.373303	0.0106953	0.786559	0.188598	0.987177	0.16053	A0A1D5NXB3	19	62.8	40.873	0	100.85	10196000000
A0A1D5NXK7	ENSGALP00000051827	prefoldin subunit 5	PFDN5	24.2269	24.5853	24.3874	25.2735	24.3777	24.5133	24.5351	24.4334	24.9824	23.8084	24.7191	24.6766	24.6034	24.3861	23.1458	24.3288	24.4442	24.645	24.288	20.6762	23.0926	24.6141	23.6682	24.4165	24.0997	24.2673	24.0969	24.1476	23.984	23.7047	24.1628	24.2555	0.0736586	0.79347	0.80862	0.321636	0.43559	0.463819	0.803271	A0A1D5NXK7	7	56.1	17.259	0	78.765	3426500000
A0A1D5NXL1	ENSGALP00010026475	transducin beta like 1 X-linked receptor 1	TBL1XR1	21.8928	24.1728	22.7405	23.9246	22.6819	22.8138	22.4982	23.0006	24.3702	22.6318	22.739	22.7251	22.886	21.841	22.6468	22.6146	22.0479	26.0247	22.5273	24.3453	21.1113	24.662	24.4321	25.1329	24.2729	22.6766	22.4169	22.8637	22.6174	22.6219	22.3145	22.8786	0.28358	0.162383	0.371463	0.313532	0.652899	0.638797	0.816231	A0A1D5NXL1;A0A3Q2UBU6	12	39.6	55.553	0	54.571	1370100000
A0A1D5NXL7	ENSGALP00000045115	proteasome 26S subunit, non-ATPase 3	PSMD3	25.5779	25.0158	25.4727	24.5395	25.5638	25.7071	25.6089	25.6094	25.1177	25.0372	25.6059	25.5612	25.464	25.5071	25.561	25.7094	25.5728	25.3997	25.4508	23.1962	25.1725	25.8601	25.0996	25.4633	25.1375	25.5557	25.4907	25.5001	25.5847	25.6052	25.4615	25.5803	0.573403	0.248002	0.0580897	0.412469	0.917835	0.380359	0.863605	A0A1D5NXL7;A0A1D5P9K2	25	53	59.352	0	272.68	21589000000
A0A1D5NXM7	ENSGALP00000059948	NPL4 homolog, ubiquitin recognition factor	NPLOC4	22.9453	23.5075	22.8942	25.5415	23.6093	23.9745	23.611	23.6735	24.8	25.8614	23.5327	23.4461	23.5379	23.6761	23.4621	23.6334	23.108	23.0626	23.1682	24.8076	23.4081	23.8023	19.6813	23.1311	21.184	22.807	24.2852	23.3314	23.5271	23.5724	23.5237	23.7422	0.0650801	0.510411	0.438118	0.94867	0.742832	0.556102	0.101331	A0A1D5NXM7;A0A1L1RME9	13	31.9	66.892	0	99.45	2956100000
A0A1D5NXR2	ENSGALP00000045161	B-cell receptor-associated protein 31	BCAP31	22.8643	24.3088	24.5152	25.6161	21.198	23.7049	24.0963	23.8709	25.928	23.4635	24.4546	23.9076	24.3469	23.7889	23.7296	23.7705	24.1352	23.6086	24.45	25.389	21.8698	24.8379	21.0906	24.0459	23.0103	23.359	23.511	23.9599	23.7225	23.7802	24.1922	23.7531	0.406861	0.597148	0.0751753	0.564695	0.677111	0.10544	0.389824	A0A1D5NXR2	9	40.4	27.228	0.00043253	28.333	2022700000
A0A1D5NXS5	ENSGALP00010036493	transglutaminase 3	TGM3	27.9459	27.1471	27.911	25.2257	25.4949	22.6069	25.747	25.15	28.0961	25.3022	27.4216	25.6635	25.6857	26.2499	26.1741	26.1489	25.7501	26.756	25.0265	23.443	22.9695	26.4635	25.4019	24.9467	27.2626	27.0372	27.8289	25.929	23.8946	26.1355	25.589	26.5373	0.316217	0.069939	0.0121378	0.393324	0.52971	0.739629	0.099597	A0A1D5NXS5;A0A1D5PVT7	28	56.2	76.949	0	323.31	35274000000
A0A1D5NXS9	ENSGALP00000052757	actinin, alpha 4	ACTN4	27.5003	27.4846	27.6967	27.172	27.2682	26.9258	27.034	27.23	27.2073	27.5329	27.3022	26.9778	26.987	27.1708	27.2321	27.299	27.3167	27.2318	27.402	27.6685	27.3963	27.0943	27.2773	27.2273	27.3746	27.3917	27.3251	27.1957	26.9741	27.1791	27.2261	27.0042	0.78028	0.111729	0.00195729	0.718822	0.833097	0.410323	0.164124	A0A1D5NXS9;A0A1D5PIX0	80	70.3	117.28	0	323.31	160670000000
A0A1D5NXV3	ENSGALP00000045203	Aspartate beta-hydroxylase	A0A1D5NXV3_CHICK	21.8629	24.1486	23.5617	25.5267	24.1742	24.2022	24.1024	24.1558	23.7648	24.3709	23.878	24.0714	23.9077	24.271	24.22	24.5574	24.0456	24.1104	24.4202	20.5627	21.598	23.4675	23.7462	24.1347	23.9586	23.1435	23.7388	24.1451	23.727	24.0845	24.5618	24.1253	0.196073	0.227843	0.498287	0.457397	0.842893	0.849225	0.665901	A0A1D5NXV3	14	53.2	33.792	0	60.462	3061400000
A0A1D5NXY4	ENSGALP00000045238	Uncharacterized protein	BANF1	27.3414	28.4385	26.9055	21.8119	28.1022	28.5652	28.178	28.478	27.0249	28.2414	28.3891	28.2206	27.9074	28.4144	28.0714	28.4267	28.3782	27.9522	28.4224	27.8706	28.3861	27.8589	28.3805	28.3407	27.4686	27.9123	27.3476	28.1944	28.3376	28.1741	28.3748	28.3616	0.251707	0.38511	0.0550538	0.191293	0.260866	0.34834	0.122822	A0A1D5NXY4	8	60	10.057	0	113.81	37456000000
A0A1D5NY06	ENSGALP00000045260	spermidine synthase	SRM	21.0337	20.002	24.0159	24.0918	23.1334	22.5732	22.503	22.3957	23.6247	22.6941	22.2249	22.3176	22.8043	22.9728	21.1255	22.4972	21.979	23.5749	24.322	24.5927	23.4072	21.5871	25.6743	23.3243	22.8516	23.2455	23.2118	22.7785	22.6187	22.5638	22.5391	22.5991	0.0958932	0.385281	0.72358	0.305094	0.723493	0.507601	0.796658	A0A1D5NY06;F1NAH1	6	26.2	33.509	0.00029172	8.8292	951560000
A0A1D5NY37	ENSGALP00000045292	KRAS proto-oncogene, GTPase	KRAS	24.633	23.6356	24.3267	24.8131	23.829	23.8275	23.6091	23.8533	24.5668	24.3233	23.8164	24.1694	23.8996	23.9515	24.1886	24.1342	23.9951	24.3437	24.0538	22.8	24.6669	24.1932	24.7757	23.8856	24.5762	24.386	24.1713	24.1756	24.0309	23.9942	24.1305	23.7655	0.862467	0.624934	0.338029	0.99758	0.0730845	0.320198	0.0184376	A0A1D5NY37;A0A1D5PT95	10	69.7	21.452	0	134.93	4931100000
A0A1D5NYA8	ENSGALP00010036111	DnaJ heat shock protein family	A0A1D5NYA8_CHICK	22.2864	23.9702	23.7838	23.7282	24.0677	24.6624	24.4524	24.4586	22.7284	23.578	24.6543	24.4684	24.6769	24.4127	24.4078	24.3572	23.9855	23.8405	24.2026	22.443	24.8256	24.2875	24.8794	24.0945	22.1835	24.1084	23.8197	24.5164	24.7542	24.4468	24.2066	24.781	0.854488	0.567605	0.00122996	0.664459	0.813337	0.686765	0.708407	A0A1D5NYA8	12	48.5	44.802	0	123.71	6263900000
A0A1D5NYB2	ENSGALP00010015549	Polyadenylate-binding protein	A0A1D5NYB2_CHICK	27.7265	27.8275	27.8478	28.1285	27.6856	27.6493	27.6991	27.7335	27.8049	27.5609	28.121	27.6178	27.8455	27.5948	27.792	27.5624	27.6909	27.9209	27.5956	27.0008	27.9079	27.9974	27.7767	27.5832	27.9131	27.9181	27.6045	27.9099	27.8658	27.7669	27.4063	27.927	0.740584	0.723945	0.751037	0.325034	0.167902	0.432132	0.137835	A0A1D5NYB2	34	51.2	70.871	0	323.31	108490000000
A0A1D5NYF8	ENSGALP00000045416	SEC13 homolog, nuclear pore and COPII coat complex component	SEC13	25.9746	26.1453	25.989	25.5124	25.9802	25.7793	26.3101	26.2715	25.9523	26.4853	26.4126	26.4576	26.3668	26.381	25.892	26.3279	26.3181	26.3831	26.4694	24.5271	25.0863	25.7836	21.0316	26.0828	26.2454	26.2088	25.7018	26.4605	26.2007	25.9535	26.3557	26.7015	0.21056	0.0569551	0.373865	0.275774	0.303589	0.325619	0.171713	A0A1D5NYF8;E1BVC4;A0A1L1RNL7	12	60.3	35.18	0	198.98	13468000000
A0A1D5NYI5	ENSGALP00000045443	cullin 5	CUL5	22.4821	23.1674	22.9892	19.6463	25.4368	22.8838	22.7255	22.6641	23.3082	23.3984	22.0785	22.6248	22.5781	22.9033	22.6449	23.0239	22.2231	20.9811	22.6462	24.7419	23.9457	22.6172	24.0015	22.5897	24.0093	22.5267	22.5496	21.9924	22.4266	22.5089	22.4448	22.9601	0.919104	0.769083	0.250777	0.630601	0.578905	0.143398	0.691506	A0A1D5NYI5	11	23.9	77.078	0	79.581	1399800000
A0A1D5NYJ2	ENSGALP00000045450	lon peptidase 1, mitochondrial	LONP1	24.4269	24.3501	24.8673	21.3206	25.4981	25.5732	25.4649	25.1794	24.8994	24.545	25.2609	25.2036	25.4703	25.3442	25.4195	25.267	24.7698	24.8402	24.7165	23.2145	24.8768	25.4165	25.0005	25.1548	24.1765	24.9345	24.2439	25.0002	25.442	25.2794	25.0738	25.3551	0.878083	0.116887	0.00124296	0.410836	0.498287	0.182473	0.201134	A0A1D5NYJ2	30	42.8	103.65	0	323.31	11887000000
A0A1D5NYJ9	ENSGALP00000045457	Septin	A0A1D5NYJ9_CHICK	25.8726	25.7511	25.6009	24.0496	26.5401	26.2215	26.2741	26.598	25.1881	25.4082	26.0578	26.2047	26.404	26.4701	26.4842	26.1953	26.0639	25.3003	26.2901	25.5211	26.6077	26.1688	26.6323	26.3407	25.3962	25.1073	25.2376	26.0936	26.2342	26.5245	26.2576	26.1812	0.797292	0.875522	1.95e-05	0.178619	0.652695	0.723996	0.326928	A0A1D5NYJ9;A0A1L1RNQ9;A0A1D5PKY9;A0A1D5NTQ0;F1NLX2;A0A1D5NUL5;A0A1L1RLQ3	24	57.7	48.682	0	257.17	26565000000
A0A1D5NYK3	ENSGALP00000062487	glutaryl-CoA dehydrogenase	GCDH	24.7227	24.6159	24.2267	25.2117	24.1336	23.3291	20.6822	23.5259	24.1515	24.323	23.7605	23.7867	23.2027	23.5529	23.6293	24.0939	23.9908	24.1986	24.1354	23.1459	22.1557	23.4218	23.9112	24.6974	23.2639	24.0372	25.2229	24.6314	23.6759	21.1471	23.587	25.2378	0.930404	0.830141	0.022912	0.844838	0.492181	0.551451	0.171942	A0A1D5NYK3;A0A3Q3AW56;A0A3Q2U8T5	8	35.8	46.758	0	84.231	2466600000
A0A1D5NYK7	ENSGALP00000045465	Moesin	A0A1D5NYK7_CHICK	28.7567	28.4155	28.6309	26.8902	28.4402	28.6716	28.677	28.7754	28.7852	28.4045	28.602	28.5748	28.7569	28.6199	28.6895	28.4817	28.4901	28.7008	28.5173	26.6182	28.5891	28.8524	28.587	28.5193	28.8308	28.6153	28.3303	28.3317	28.5499	28.6873	28.5416	28.4701	0.733133	0.260951	0.118583	0.949541	0.910472	0.179564	0.88717	A0A1D5NYK7	49	72.8	68.37	0	323.31	306290000000
A0A1D5NYL1	ENSGALP00010037540	Anion exchange protein	A0A1D5NYL1_CHICK	25.9961	27.6782	25.7963	26.6831	26.3703	26.5232	25.2677	26.6488	27.0311	26.7648	26.8529	26.2031	26.1911	26.1031	27.209	26.1196	27.3936	26.523	27.4906	27.4639	26.6301	25.8073	26.4675	27.3323	24.731	27.5113	26.3152	26.7196	26.3458	27.2783	26.4158	25.9336	0.463097	0.554716	0.260779	0.183125	0.87249	0.387772	0.419654	A0A1D5NYL1;A0A1L1RJB6;A0A3Q2UID2	25	46.8	102.27	0	323.31	33992000000
A0A1D5NYM1	ENSGALP00010007635	phosphofructokinase, platelet	PFKP	26.0706	25.5544	26.1137	24.6326	25.7172	26.0888	25.8596	25.5244	25.9672	25.351	25.5226	25.6521	25.7064	25.6431	25.719	25.5914	25.3354	25.6402	25.1912	22.1604	25.9845	26.0059	25.8086	25.0538	25.8597	25.6702	25.8322	25.374	25.9373	25.7967	25.5625	25.6438	0.314273	0.286905	0.140881	0.203649	0.328477	0.197628	0.337961	A0A1D5NYM1;Q5ZHU4	31	47.8	86.214	0	323.31	42782000000
A0A1D5NYM7	ENSGALP00010019263	cysteine and glycine rich protein 2	CSRP2	21.824	22.0243	22.6382	24.4803	22.8482	23.8255	24.0067	24.3619	23.4262	24.3558	24.0734	23.9302	24.0862	24.3103	23.0893	24.5189	23.8258	23.209	24.1898	22.23	24.9183	24.0138	25.0011	23.631	22.4034	22.4044	24.7059	23.838	23.6596	22.9191	25.3735	23.9142	0.62256	0.423449	0.0350831	0.133965	0.637996	0.275804	0.647786	A0A1D5NYM7	8	37.8	24.874	0	70.467	3840600000
A0A1D5NYP8	ENSGALP00010041423	SHC adaptor protein 1	SHC1	23.2428	22.5434	22.8237	23.1242	23.2883	23.0248	22.6746	23.0986	23.3448	22.2098	22.9438	22.5928	23.0008	22.8496	22.8392	22.7963	22.8561	22.878	22.8317	21.2565	22.8796	22.6913	23.0244	22.848	22.6242	22.7768	22.8644	23.2859	22.9098	22.812	22.7992	22.7923	0.300809	0.869732	0.33047	0.197408	0.769234	0.40525	0.383974	A0A1D5NYP8	8	19.8	67.555	0	56.65	1229800000
A0A1D5NYR0	ENSGALP00010033095	N-acetyltransferase domain-containing protein	A0A1D5NYR0_CHICK	22.6979	21.9927	22.2538	23.962	22.6987	23.5902	22.9556	22.448	22.7374	23.0654	22.7646	22.9576	23.1898	22.6916	22.8466	22.8508	22.7428	22.4864	25.7895	22.2749	25.352	22.9059	20.6139	22.4322	23.1441	22.6243	25.1142	22.496	22.8889	22.8389	23.1569	22.7181	0.527286	0.884295	0.632699	0.984195	0.453426	0.932304	0.876888	A0A1D5NYR0	9	48.1	17.815	0.00038358	19.813	1245600000
A0A1D5NYS9	ENSGALP00000045539	oxysterol binding protein like 11	OSBPL11	21.2322	23.8904	22.3282	23.3886	22.9974	23.0889	22.6229	22.5207	22.1763	25.7952	22.6661	22.6161	22.8141	22.7517	22.9078	22.7138	22.2812	22.4824	23.2394	20.9284	22.8044	22.9185	23.3538	24.3442	22.74	22.73	21.5414	21.9643	23.5438	22.788	22.3079	22.5711	0.43715	0.967639	0.325145	0.375633	0.107658	0.35794	0.968218	A0A1D5NYS9	12	22.3	84.513	0	46.728	1238000000
A0A1D5NYX6	ENSGALP00000022250	cytochrome b5 type A	CYB5A	24.5293	25.395	24.3035	23.9034	26.1049	25.7048	24.5738	25.4977	24.5879	25.5682	24.8469	25.938	25.4838	24.8717	25.9329	25.1268	24.9061	24.31	25.4124	20.9264	25.6209	24.9135	25.4603	26.1744	24.9585	24.3979	25.3295	26.0518	25.9732	25.6797	25.4054	25.5735	0.802089	0.125493	0.0183835	0.518077	0.403037	0.125201	0.77658	A0A1D5NYX6	5	53.9	14.396	0	77.657	9147200000
A0A1D5NYX8	ENSGALP00000062681	spastin	SPAST	22.8659	24.0983	22.0117	23.6598	22.5466	22.773	23.8386	22.3375	21.4728	21.8268	22.289	22.1966	22.329	22.2009	22.46	21.7465	22.3537	22.4258	22.1129	23.4792	22.3039	22.5497	22.3259	21.7378	24.9196	22.5472	22.2351	22.2818	22.4224	22.3684	22.1043	22.3855	0.979524	0.155868	0.269572	0.0199904	0.312366	0.828451	0.393695	A0A1D5NYX8;A0A1L1RV27;A0A1L1RP85;A0A1L1RPZ6	4	12.3	59.292	0.0003201	12.014	670090000
A0A1D5NYY8	ENSGALP00010041698	dipeptidyl peptidase 7	DPP7	24.0139	25.1848	24.8696	21.3401	24.4401	24.9963	24.3033	24.1484	25.5728	24.5308	24.47	23.5987	24.6853	20.8153	25.0604	24.8727	24.3416	25.3216	23.6322	22.7045	24.0879	24.8309	24.2161	24.5163	25.4615	25.3103	25.3424	24.5052	24.6229	24.6886	25.0639	25.1937	0.273608	0.279732	0.956383	0.324493	0.890682	0.213053	0.688001	A0A1D5NYY8	14	37.2	62.122	0	104.73	8838900000
A0A1D5NZ00	ENSGALP00010020176	sec1 family domain containing 2	SCFD2	23.0158	23.3329	22.1304	23.8136	22.653	22.6678	22.7074	22.9325	24.3329	23.422	22.9418	22.8194	22.9028	22.8284	22.7022	22.728	22.6631	24.1407	22.7731	24.8004	22.0685	22.6619	22.8614	22.2351	22.1637	22.6258	23.2959	22.8746	22.672	22.6836	22.9215	23.3027	0.713107	0.940553	0.0251946	0.342701	0.939771	0.205987	0.0640817	A0A1D5NZ00	12	28.2	69.805	0.00048614	37.392	1378100000
A0A1D5NZ06	ENSGALP00000045617	ribosomal protein S27	RPS27	25.6894	26.5433	25.8947	25.0129	26.7759	27.0525	26.6418	26.6811	25.5642	26.2177	26.7277	26.6182	26.6623	26.6843	26.4989	26.5955	26.5085	26.7909	26.6429	26.5797	27.3699	26.8254	27.5129	26.3347	26.1031	26.463	26.2336	26.8834	26.7877	26.4527	26.5761	26.3505	0.0462143	0.513285	0.0024607	0.0777996	0.138563	0.0976396	0.450868	A0A1D5NZ06	7	42.9	9.461	0	47.56	20494000000
A0A1D5NZ09	ENSGALP00000073927	polyribonucleotide nucleotidyltransferase 1	PNPT1	22.3515	21.7101	25.0173	19.9616	22.8464	23.4957	23.1378	22.6113	22.6881	25.0217	22.647	22.9906	23.2726	22.5762	21.6423	22.6043	22.3708	22.4073	22.5923	22.5306	22.6167	22.7993	23.0621	22.6952	22.9193	22.0724	23.2669	22.5666	22.9053	22.5021	22.2678	22.906	0.689199	0.613973	0.874275	0.705337	0.814068	0.143623	0.36393	A0A1D5NZ09;A0A3Q2UP90	11	20.8	86.953	0	49.082	1282900000
A0A1D5NZ10	ENSGALP00000045621	gamma-glutamylcyclotransferase	GGCT	22.417	20.7078	23.3955	20.945	21.9288	23.6372	22.3917	22.5449	24.8106	20.7196	22.5431	22.8765	22.7883	22.5136	22.8136	22.1733	22.677	20.7883	24.519	23.5495	25.0685	23.0289	24.4632	22.588	23.6657	23.3911	23.2539	23.5964	22.4169	22.4977	22.3551	22.4962	0.074854	0.965506	0.759978	0.304625	0.632159	0.0677127	0.504402	A0A1D5NZ10	4	45.3	20.22	0.00028769	8.4416	935520000
A0A1D5NZ30	ENSGALP00010021748	nucleolin	NCL	27.5813	27.4029	27.6703	27.6496	27.8107	27.8795	27.6248	27.5871	27.4967	27.3756	27.9056	27.4869	27.6753	27.5361	27.5301	27.567	27.6393	27.8159	27.6114	27.5024	27.8854	27.8368	27.9621	27.2266	27.8553	27.6574	27.1024	27.5104	27.574	27.5884	27.1396	27.5723	0.808571	0.0971962	0.555369	0.49555	0.656691	0.357905	0.974914	A0A1D5NZ30	39	38.5	75.399	0	323.31	157200000000
A0A1D5NZ54	ENSGALP00010036355	hydroxymethylbilane synthase	HMBS	24.8782	25.6114	25.3809	24.5948	24.5521	25.0174	24.5657	24.8841	25.873	24.2295	25.2555	24.7143	24.5299	24.4686	25.1715	25.0764	25.011	24.8774	25.0065	22.4169	25.4366	24.9864	23.8506	25.0769	24.405	24.6726	25.986	24.8053	24.5393	24.9206	25.0198	24.702	0.419264	0.560042	0.808697	0.503477	0.344871	0.580634	0.382392	A0A1D5NZ54;A0A1L1RTK6	14	49.7	38.991	0	73.806	5778800000
A0A1D5NZ71	ENSGALP00010027025	DnaJ heat shock protein family	A0A2I3HDV0_NOMLE	23.6855	24.2857	25.8654	24.0051	27.7854	28.3007	27.8533	28.7029	23.921	25.0761	27.511	28.0317	27.7613	28.0244	27.9768	27.5132	27.6718	25.5338	27.6923	23.887	25.0958	28.0422	27.0292	27.3019	23.0922	26.9949	25.0194	27.137	28.9406	27.9089	27.3634	27.7687	0.981148	0.340232	0.000138958	0.658328	0.236371	0.893965	0.0552841	A0A1D5NZ71	58	36.8	255.09	0	320.21	28930000000
A0A1D5NZC1	ENSGALP00010030413	eukaryotic translation initiation factor 4 gamma 3	EIF4G3	23.5799	23.544	24.3145	21.9859	24.2759	24.0527	24.1338	23.9449	23.9706	23.3848	23.701	23.8982	23.9544	23.9912	23.8609	23.9261	23.9051	24.0427	23.8096	24.996	20.4986	24.2388	22.2252	23.3556	23.3247	24.014	24.1533	23.7031	23.9629	23.7899	23.7304	23.8565	0.478953	0.296796	0.538039	0.525656	0.0204497	0.290725	0.0401794	A0A1D5NZC1;F1N8G9;A0A1D5PNJ0;A0A3Q2TS10;A0A1D5PGB5	28	23.2	176.25	0	95.477	4933300000
A0A1D5NZM5	ENSGALP00000045843	regulator of chromosome condensation 2	RCC2	23.9503	23.7929	23.7936	23.3057	24.4769	24.3853	24.6574	24.8322	23.5853	24.1481	24.6236	24.7711	24.8233	24.5876	24.5495	24.6807	24.4276	24.3951	24.2355	23.5677	24.0212	24.2579	24.1033	24.6003	22.5322	24.1374	23.6196	24.2051	24.6733	24.3316	24.3736	24.7425	0.2389	0.492342	0.000568421	0.12882	0.651113	0.579635	0.0290695	A0A1D5NZM5	24	50.3	56.649	0	151.25	10098000000
A0A1D5NZS4	ENSGALP00010028026	glyoxylate reductase 1 homolog	GLYR1	24.3386	23.9012	24.0228	22.778	24.5783	24.4713	24.4434	24.5111	23.9977	24.0498	24.3651	24.4189	24.1654	24.5118	24.4744	24.2974	23.9842	24.1698	24.5571	23.0296	24.087	24.2074	24.3877	24.3354	23.7473	24.0489	23.8151	24.4765	24.2204	24.3571	24.6422	24.7197	0.802667	0.252679	0.0044463	0.987623	0.834097	0.415386	0.184414	A0A1D5NZS4;A0A1L1RY43	16	40	60.502	0	94.503	6628400000
A0A1D5NZU4	ENSGALP00000045914	Protein kinase domain-containing protein	A0A1D5NZU4_CHICK	25.4868	21.4018	22.3374	25.2802	23.2238	23.4675	23.4063	23.3737	21.6013	22.592	22.3691	23.4413	23.2679	23.451	23.1829	23.3731	22.9827	21.4512	23.0797	21.1258	23.1932	23.1529	25.4901	23.321	22.0711	22.6152	22.4989	23.0759	23.0526	23.0674	23.4262	23.5721	0.461391	0.357278	0.0436046	0.439794	0.202688	0.906749	0.156824	A0A1D5NZU4	12	17	89.925	0	60.745	1817800000
A0A1D5P039	ENSGALP00000018335	TBC1 domain family member 5	TBC1D5	19.7493	22.7718	23.2953	21.2026	23.8694	24.0991	23.8564	24.0299	23.6863	26.6175	23.4613	23.6898	23.9423	24.0488	23.8752	23.5346	23.5947	21.614	23.4967	23.9176	23.6491	24.0737	24.6324	23.4983	24.5706	23.2949	23.1846	23.6861	23.6074	23.8328	23.7595	23.8965	0.622018	0.038066	0.0560017	0.107895	0.542459	0.0135734	0.133601	A0A1D5P039;A0A1D5PRR4;E1BRI4	12	19.7	89.293	0	51.038	1949900000
A0A1D5P043	ENSGALP00000071182	EMAP like 1	EML1	23.7208	23.5805	23.942	23.3413	23.8126	22.8356	23.3301	23.8512	23.9174	23.7885	23.1852	23.0041	23.7261	23.7317	23.4514	23.9873	23.801	23.5453	23.8971	22.2403	23.1324	23.3537	23.7739	23.959	23.6054	23.5391	23.4319	23.1985	22.7988	22.5215	24.2246	23.1476	0.276979	0.755988	0.97083	0.560017	0.829731	0.982258	0.202742	A0A1D5P043;A0A1D5PHG0;A0A1D5PAP1;A0A3Q3AQY4;A0A1D5PRH6	22	33.3	86.766	0	70.667	3723900000
A0A1D5P062	ENSGALP00000044784	stromal interaction molecule 1	STIM1	22.5385	22.5083	23.8157	22.8391	23.3522	23.8283	23.5134	23.3113	23.0261	22.4989	23.0696	23.3724	23.7557	23.3624	23.2975	22.9214	22.9091	23.1073	23.272	21.145	23.1308	23.4175	23.2127	23.4107	22.0777	21.6583	25.2289	23.0845	23.5919	23.5026	23.1182	23.5187	0.697306	0.67141	0.0616083	0.538071	0.857957	0.634182	0.976553	A0A1D5P062;A0A1D5NWP2	10	18.3	76.41	0.00045746	32.25	1771900000
A0A1D5P0B9	ENSGALP00000046094	exosome component 7	EXOSC7	20.484	21.8685	21.642	23.4096	22.5608	22.3418	22.2872	22.7339	22.1815	23.6022	22.5	22.1949	22.6382	21.8456	22.4876	22.1036	21.9986	24.4157	22.1788	22.2427	23.3963	22.8396	22.5363	21.9655	23.5884	21.7982	22.79	23.8473	22.4727	23.064	22.0948	22.5353	0.127137	0.520088	0.848863	0.715131	0.487485	0.204389	0.62376	A0A1D5P0B9	10	47.1	31.645	0.00041754	25.339	874320000
A0A1D5P0D2	ENSGALP00010036367	C12orf10 homolog	C12orf10	24.086	22.6859	23.9514	24.3864	23.9592	23.2842	23.2404	23.2172	23.0182	24.1281	23.2771	23.0154	22.0996	22.8712	22.8755	22.5815	23.3431	23.3366	22.9631	24.9451	23.4211	22.8023	23.4914	22.9262	23.0345	23.5948	23.3798	22.6721	22.9059	23.2496	19.8098	22.8319	0.370794	0.0216134	0.0270312	0.854541	0.748608	0.424119	0.939295	A0A1D5P0D2	13	46.2	52.351	0.00045517	31.864	1604300000
A0A1D5P0D3	ENSGALP00000068216	aminoacyl tRNA synthetase complex interacting multifunctional protein 1	AIMP1	24.2641	24.1757	24.6363	24.2565	24.4019	23.9893	24.4601	24.5123	24.6178	24.0851	24.4879	24.2728	24.2898	24.1921	23.7991	23.8315	24.1037	22.8619	23.9869	23.7664	24.1128	24.0109	24.2559	24.2319	24.2208	24.2877	24.6958	24.3226	24.3057	23.9473	23.9705	24.5355	0.118379	0.274099	0.906224	0.0202987	0.14899	0.0212219	0.443122	A0A1D5P0D3;F1NLE7	20	68.1	33.866	0	112.65	6213000000
A0A1D5P0E2	ENSGALP00010008895	Sec23 homolog A, coat complex II component	SEC23A	25.5746	24.847	25.4635	23.7976	25.8814	25.568	25.7523	25.7565	25.3354	25.4914	25.5621	25.7045	25.5516	25.5759	25.6393	25.7302	25.8322	25.438	25.7986	22.4851	23.7259	25.7987	24.6025	25.8452	25.3288	25.2394	25.1204	25.8126	25.7361	25.475	26.034	25.7955	0.463085	0.113613	0.196376	0.476778	0.688506	0.683444	0.355912	A0A1D5P0E2	29	63.5	86.186	0	323.31	22086000000
A0A1D5P0F4	ENSGALP00010013020	collagen type XIV alpha 1 chain	COL14A1	24.9441	24.8037	23.1569	23.1654	25.7449	23.5129	23.7374	24.668	23.5849	23.0676	24.3292	23.3647	23.724	24.6318	23.9076	24.8112	25.3782	24.8457	25.3614	24.9286	24.1073	23.6954	24.1086	24.2179	23.1927	23.8243	24.5344	24.8853	23.4788	23.9699	24.3863	23.8907	0.334046	0.0790607	0.836181	0.563695	0.0178697	0.206484	0.499643	A0A1D5P0F4	49	37.4	202.72	0	323.31	12037000000
A0A1D5P0G1	ENSGALP00000066125	LDL receptor related protein 1	LRP1	23.8711	23.9849	23.7926	23.7118	23.9768	24.1068	23.855	23.9337	23.7237	24.2997	23.9824	23.6633	23.9498	23.6069	23.9813	24.2736	24.034	23.8425	24.1341	24.6265	22.5373	23.7043	23.4292	23.7989	23.8	23.7406	24.3661	24.2277	24.1106	23.4625	24.5854	24.2238	0.96328	0.183389	0.254539	0.276217	0.0778598	0.129534	0.0628527	A0A1D5P0G1;A0A1D5PUA3;A0A3Q3AGA3;A0A3Q2TUU7	68	21.1	509.73	0	231.88	12826000000
A0A1D5P0R2	ENSGALP00000046241	exocyst complex component 8	EXOC8	23.541	22.1041	22.83	25.338	23.1586	22.8736	22.7794	23.1453	23.0819	22.2436	22.9259	22.9902	22.9376	22.939	23.2017	23.1638	23.0177	24.2903	23.0426	24.426	23.0891	22.8448	22.8073	22.9487	21.7315	22.7818	23.7947	22.701	22.9462	22.9783	23.0233	22.9465	0.975283	0.12821	0.418347	0.733848	0.720165	0.0782636	0.766456	A0A1D5P0R2	11	24.2	84.091	0	141.64	2202400000
A0A1D5P0T2	ENSGALP00000046261	ras homolog family member T1	RHOT1	23.4397	21.7874	20.7777	23.893	22.274	22.1262	21.9787	22.0201	23.4514	22.5902	21.9463	21.856	21.9668	21.7302	22.0134	22.2933	22.0883	23.811	22.0371	22.7376	23.0435	24.0342	21.7163	22.245	23.623	21.5637	22.6827	21.9187	21.9184	22.2762	21.7505	21.9526	0.486228	0.340385	0.300969	0.444437	0.697003	0.577821	0.681191	A0A1D5P0T2;F1NSQ4	7	16.2	68.559	0.00037936	19.243	643390000
A0A1D5P0U5	ENSGALP00010004657	calreticulin	CALR	29.8572	29.721	29.7731	30.547	29.2275	29.1064	29.155	29.0857	29.8995	29.5557	29.2377	29.215	29.2341	29.1504	29.302	29.2042	29.1672	29.5464	29.331	28.4908	29.2996	29.1279	29.6007	28.9486	29.9588	29.881	29.8258	29.6031	29.5015	29.406	29.1615	29.2428	0.451241	0.374107	0.000861546	0.00511232	0.0788022	0.952892	0.0054229	A0A1D5P0U5	31	79.6	48.106	0	323.31	268830000000
A0A1D5P0V5	ENSGALP00000017268	mediator of cell motility 1	MEMO1	23.6146	23.603	24.5987	24.5372	22.7397	23.2605	22.7863	23.5924	23.9643	23.5819	23.5554	23.2058	23.4144	23.4555	23.599	23.6439	23.5762	23.6597	23.4005	23.3849	23.9705	23.3605	22.8398	23.422	23.8145	23.9363	23.8881	23.5229	22.7841	23.4843	23.2849	23.2852	0.43456	0.969842	0.00152682	0.72144	0.471219	0.33977	0.00729257	A0A1D5P0V5;E1C6C0	10	30.6	64.025	0	99.938	3066900000
A0A1D5P0Y1	ENSGALP00010023858	O-linked N-acetylglucosamine	OGT	23.7261	23.9995	24.3022	25.4623	24.2923	24.4065	24.4889	24.45	24.2668	22.9434	24.4676	24.1968	24.1831	24.3006	24.5701	24.0281	23.9895	23.7685	23.9368	19.2638	22.0833	24.5797	22.7378	24.0099	22.9998	24.0639	24.3486	24.0632	24.5582	24.2013	24.1057	24.6486	0.0738966	0.272306	0.318591	0.0722612	0.589876	0.911345	0.79957	A0A1D5P0Y1	35	44.6	115.51	0	227.38	10309000000
A0A1D5P102	ENSGALP00000011181	discs large MAGUK scaffold protein 1	DLG1	22.5862	25.0133	23.7321	22.836	23.8073	23.0861	23.3204	21.3661	23.6808	23.4324	23.065	22.672	23.2828	23.0176	23.4067	23.5808	23.546	23.2831	23.49	22.1276	21.4973	23.4702	23.6535	23.6039	22.2731	23.3358	23.1824	23.0705	23.2096	23.2794	23.6293	23.2119	0.633333	0.829482	0.83091	0.975522	0.424925	0.27094	0.752434	A0A1D5P102;A0A3Q2TXA3;E1BT38;A0A1D5PT29;A0A3Q2U359;A0A1D5P1S9;A0A1D5P5N9	12	24	97.307	0	46.497	1646600000
A0A1D5P116	ENSGALP00000065765	SWI/SNF related, matrix associated, actin dependent regulator of chromatin, subfamily d, member 2	SMARCD2	22.5549	21.4954	22.3005	23.2278	24.4394	24.6689	23.9372	24.4727	21.894	19.2878	23.5266	24.4715	23.2733	24.0945	24.1775	24.3306	23.9321	23.5428	24.052	25.3447	22.6853	24.2083	23.5098	23.6871	24.7918	22.5714	22.1954	24.3028	23.9829	23.9034	24.0505	23.9178	0.159634	0.580983	0.0268995	0.893461	0.0148195	0.55345	0.315825	A0A1D5P116;A0A3Q3A5X4;A0A3Q2TZD2	18	51.5	55.14	0	125.61	3955600000
A0A1D5P179	ENSGALP00010042486	NADH:ubiquinone oxidoreductase subunit A13	NDUFA13	23.7217	24.2144	23.3848	25.8237	24.2502	24.2047	24.0627	23.8723	23.2337	24.3654	24.1244	24.0169	24.0178	24.0439	23.9977	24.0243	24.1272	23.9815	24.2914	20.4511	25.3517	23.692	25.4179	24.3361	23.4457	23.5669	23.9714	22.9171	24.064	23.9142	23.9211	24.1084	0.435247	0.478274	0.123744	0.99509	0.089943	0.572366	0.312888	A0A1D5P179	6	38.9	16.777	0	47.402	3434600000
A0A1D5P198	ENSGALP00000046430	tubulin alpha-1A chain-like	LOC100859737	29.1416	27.7936	27.8527	25.7496	26.088	26.7672	28.5619	26.7669	28.9404	28.4786	27.9444	27.5186	28.176	27.9918	26.9004	27.2662	27.9305	28.7337	26.5461	26.2781	26.5654	27.3699	26.4544	27.3876	29.2158	28.1245	27.2791	26.8591	27.6174	26.9454	28.5569	28.0199	0.70092	0.0746844	0.200808	0.872441	0.594499	0.825425	0.769461	A0A1D5P198	34	73.4	51.693	0	98.005	32179000000
A0A1D5P1A9	ENSGALP00000046442	IFI30, lysosomal thiol reductase	IFI30	28.2153	27.588	28.1121	25.2913	28.3251	28.7591	27.7605	28.0755	28.0778	27.9195	27.8032	28.1937	28.386	28.5584	28.2139	28.3532	28.2435	27.8917	28.2852	26.9103	28.1018	28.4862	27.4172	27.6402	28.5035	28.2138	28.5123	28.1765	28.698	29.0518	28.5149	28.3955	0.322726	0.0193192	0.0554241	0.616953	0.288972	0.712991	0.362418	A0A1D5P1A9	5	25.5	44.602	0	323.31	79980000000
A0A1D5P1C6	ENSGALP00010015287	phospholipase B domain containing 1	PLBD1	22.378	21.0233	22.6314	21.7971	22.4115	25.406	24.9004	25.7021	23.5679	21.96	23.948	25.7374	25.1753	25.431	24.8511	25.0025	25.0412	23.4565	25.2778	22.1217	23.4591	24.9854	24.2856	24.7302	21.0065	23.9291	24.4787	23.6363	25.5115	25.8572	25.562	25.9407	0.262626	0.0738302	0.000283536	0.295466	0.494147	0.653643	0.0444586	A0A1D5P1C6	19	39.3	62.052	0	249.55	11865000000
A0A1D5P1E1	ENSGALP00000046475	tripeptidyl peptidase 1	TPP1	26.3273	25.8164	26.5124	22.941	25.2615	25.844	26.6232	26.4634	26.2035	26.2666	25.8876	26.6776	26.3314	26.9532	26.7007	26.0296	26.2965	26.5909	26.3911	23.2978	25.3515	25.9273	24.8674	26.5218	26.5861	26.4827	26.263	26.1077	26.0786	26.5048	26.8376	26.5238	0.96748	0.0355448	0.423066	0.865058	0.566143	0.816333	0.695257	A0A1D5P1E1	11	27.3	62.884	0	323.31	25728000000
A0A1D5P1J7	ENSGALP00010031045	ATP synthase, H+ transporting, mitochondrial Fo complex subunit F2	ATP5J2	25.0075	25.0014	24.6258	24.6613	22.5511	24.796	25.417	25.2785	24.4452	25.2669	25.5929	25.2281	24.8317	25.2393	25.5339	24.8546	25.4291	25.2269	25.2738	25.0692	25.3946	25.0435	24.883	25.6103	21.4121	25.1544	25.3795	26.0333	25.4293	25.4632	25.2455	25.6344	0.523316	0.77793	0.647099	0.270659	0.338455	0.339582	0.609024	A0A1D5P1J7	5	39.3	10.308	0.00041102	24.251	6889900000
A0A1D5P1T4	ENSGALP00010031192	B-TFIID TATA-box binding protein associated factor 1	BTAF1	23.7652	22.795	25.1267	24.2032	22.8124	23.3026	22.8394	23.0479	21.7255	20.9328	22.6105	22.6599	22.9693	22.8385	23.067	22.9265	22.2713	25.0966	22.4867	21.0849	23.1964	23.1851	23.9901	22.6097	22.8665	22.6472	22.8817	22.3298	22.6708	22.9066	22.4286	23.0608	0.673064	0.0303166	0.601168	0.189732	0.596507	0.187827	0.0448855	A0A1D5P1T4	18	16.1	206.02	0	49.346	1600100000
A0A1D5P1U1	ENSGALP00010003264	dystonin	DST	23.5571	19.743	26.0096	24.6633	22.4532	26.9704	26.7651	26.3381	22.5672	22.4513	26.4668	26.4562	26.3741	26.5451	26.7141	26.7604	21.09	22.8371	26.3611	25.2047	21.1349	26.664	24.5002	24.0171	26.1381	26.5491	25.7545	26.8769	26.3768	26.727	26.8389	26.9599	0.765818	0.01361	0.0796687	0.247359	0.181437	0.950922	0.935886	A0A1D5P1U1;A0A1D5P0Y6;A0A3Q3A3X3;F1NRP8	6	1.2	686.12	0.00049875	38.923	8320600000
A0A1D5P1U2	ENSGALP00000046632	pyruvate dehydrogenase	A0A1D5P1U2_CHICK	25.5733	25.7683	26.2508	25.407	25.8649	25.7381	25.6794	25.5902	25.579	25.9224	25.5435	25.4765	25.6788	25.6126	25.5961	25.7566	25.7253	25.773	25.6487	24.6874	25.4768	25.598	25.1348	26.2515	25.9631	25.8637	26.3426	25.9143	25.619	25.4192	25.4497	25.6406	0.760349	0.487915	0.445398	0.139773	0.448172	0.187153	0.112284	A0A1D5P1U2	18	65.7	38.877	0	245.1	23316000000
A0A1D5P1W7	ENSGALP00000046659	karyopherin subunit beta 1	KPNB1	27.2038	26.9528	27.4097	26.1177	27.1237	27.3913	27.1687	27.2668	27.4037	26.6335	27.3194	27.2185	27.1414	27.1501	27.3479	27.1527	27.1238	27.1378	27.1729	24.8735	26.6622	27.3512	26.8193	26.9417	27.0931	27.269	27.5749	27.0992	27.1299	27.202	27.0436	27.2885	0.429474	0.128216	0.359866	0.306518	0.889115	0.305984	0.777565	A0A1D5P1W7	46	66.9	97.332	0	323.31	115940000000
A0A1D5P1Y9	ENSGALP00000046683	T-cell immune regulator 1, ATPase H+ transporting V0 subunit a3	TCIRG1	19.9343	23.873	23.4448	21.2534	22.315	23.3668	23.3519	22.87	22.6571	23.0151	23.2646	22.802	23.4025	23.2545	23.5189	22.9114	22.8853	23.0828	22.8183	23.384	23.0421	23.5306	24.5614	22.9489	22.6047	23.5533	22.695	23.3055	23.8952	23.7099	23.0892	24.0726	0.0838017	0.259185	0.0459666	0.403465	0.959509	0.76113	0.538847	A0A1D5P1Y9	11	18.5	92.765	0.00044783	30.726	2019800000
A0A1D5P251	ENSGALP00010040900	microtubule associated protein 1S	MAP1S	23.6805	23.079	23.6222	23.7485	23.9524	23.9358	23.9618	23.9107	23.7005	23.9228	24.1076	23.8011	23.6867	23.9126	24.0423	23.9566	24.048	24.1599	23.995	22.2379	23.1208	23.7606	22.1796	23.8808	23.8664	23.7204	23.3765	24.073	23.8082	23.7188	24.1734	24.0235	0.284095	0.0915873	0.738981	0.423674	0.349252	0.814741	0.166214	A0A1D5P251	16	16.6	147.2	0	197.11	5292700000
A0A1D5P263	ENSGALP00000063651	lysophospholipase 1	LYPLA1	24.2696	24.2888	24.3625	24.2246	21.6401	19.9879	23.1479	21.8489	24.4291	23.2434	23.8205	23.4069	22.8525	22.8716	24.4752	23.0405	23.7047	23.8947	23.4004	23.6941	22.5807	22.7336	22.8808	23.1396	24.0935	23.9767	24.6125	23.8962	23.2757	22.8363	23.426	23.4188	0.290205	0.0284783	7.69e-06	0.800729	0.136925	0.0177919	0.0125038	A0A1D5P263	8	57.2	24.623	0	79.153	2795100000
A0A1D5P287	ENSGALP00010029453	myosin, heavy chain 11, smooth muscle	MYH11	28.507	29.9951	28.8799	28.3726	29.7162	29.2098	29.4466	29.6096	27.552	29.3279	28.9512	29.3046	29.0273	29.3745	29.4115	29.7651	29.7481	29.0004	29.9611	29.7568	30.1562	28.9476	30.1035	29.8601	28.7398	28.7928	27.4717	29.4991	29.5759	29.0192	30.2299	29.2523	0.290078	0.0903843	0.0152991	0.257243	0.884914	0.355916	0.423473	A0A1D5P287	166	65.2	228.72	0	323.31	335170000000
A0A1D5P2A3	ENSGALP00010021817	phosphodiesterase 6D	PDE6D	23.724	23.6325	23.539	21.4886	24.3421	23.0589	22.558	23.0485	23.1419	22.5678	23.3034	22.4816	22.579	22.7901	23.1198	25.6247	23.9499	22.191	23.3401	24.7741	24.6694	22.4885	22.4686	24.9044	23.4417	21.7989	23.4934	22.8233	23.0804	22.9877	26.0428	22.7775	0.50785	0.738806	0.287373	0.688192	0.954324	0.430225	0.867688	A0A1D5P2A3	4	33.3	17.368	0.00030516	10.135	1057200000
A0A1D5P2B7	ENSGALP00000042025	nuclear factor kappa B subunit 2	NFKB2	22.1817	24.2522	22.1896	20.293	22.8749	23.2835	23.2918	22.9615	23.8538	25.5512	22.5537	22.7541	22.9348	23.0656	23.0776	22.4986	22.2595	22.243	22.7025	22.6359	23.1724	23.4051	24.9207	22.3204	26.0245	22.7094	25.0369	22.507	23.6339	23.1538	22.3847	23.1391	0.451067	0.114843	0.951639	0.995885	0.954614	0.0239218	0.829915	A0A1D5P2B7;R4GIS9	12	24.1	99.17	0	109.76	2169400000
A0A1D5P2B9	ENSGALP00010040686	tropomyosin 3	A0A1D5P2B9_CHICK	29.3587	29.1894	29.3791	29.4256	29.3616	29.5716	29.3737	29.4317	29.251	29.1168	29.2301	29.2567	29.3058	29.2502	29.265	29.4177	29.3618	29.3431	29.2789	29.4121	29.5376	29.436	29.3499	29.3672	29.3673	29.2311	28.9789	29.077	29.3371	29.3887	29.1808	29.3095	0.685724	0.000549926	0.0074008	0.698611	0.877509	0.637481	0.633318	A0A1D5P2B9;Q5ZLJ7;A0A1D5P9B0;A0A1D5PV56	34	68.1	34.675	0	323.31	273370000000
A0A1D5P2F9	ENSGALP00000065918	solute carrier family 12 member 4	SLC12A4	23.208	22.0103	22.1621	24.1113	22.2541	21.5801	22.498	22.3641	22.4352	25.4204	22.6728	22.5099	22.1777	22.5557	22.3678	22.6146	22.9561	23.0275	22.9046	21.4156	23.7446	22.1814	22.4908	22.4623	23.7936	22.5763	21.7916	22.6516	22.3759	21.8722	22.6613	22.3012	0.704954	0.758762	0.127782	0.418921	0.272184	0.555998	0.718763	A0A1D5P2F9;A0A1D5PMQ8;A0A3Q2U2M5;A0A3Q2U809	14	16.5	122.82	0.00047939	36.012	1587200000
A0A1D5P2H5	ENSGALP00010028398	calmodulin 2	CALM2	29.9753	29.5188	30.0046	25.821	29.99	29.5132	29.4599	29.6656	30.1374	29.8817	29.3798	29.3817	29.681	29.352	29.6766	29.3498	29.3223	29.3498	29.3033	21.6965	27.774	30.0616	28.0795	29.4749	29.8941	29.6754	29.9492	29.2979	29.5544	29.5375	29.4487	29.4266	0.329169	0.116663	0.41445	0.335181	0.801614	0.24942	0.779909	A0A1D5P2H5;A0A3Q3AZM2	11	75.5	17.024	0	323.31	277390000000
A0A1D5P2K1	ENSGALP00010004648	RAD23 homolog A, nucleotide excision repair protein	RAD23A	24.8606	24.3352	24.8093	26.186	24.4735	23.8638	23.9832	24.4836	24.7251	24.4413	24.478	24.1491	24.472	24.4916	23.843	24.3974	24.5066	24.6528	24.3629	23.5983	20.9182	24.5484	21.633	24.3556	24.7033	24.4819	24.5655	24.7	23.1759	23.7355	24.2765	23.9345	0.0339097	0.499582	0.006757	0.122982	0.262844	0.252132	0.917093	A0A1D5P2K1	9	34.5	39.373	0	76.828	4297400000
A0A1D5P2L3	ENSGALP00000046909	cullin 1	CUL1	25.5147	23.5686	23.2152	21.6392	23.775	23.3564	22.8807	23.3494	22.9394	21.263	23.3878	23.104	23.3299	23.1859	23.3742	23.8793	23.3126	24.9602	23.3246	22.4513	23.3366	23.7387	21.5886	23.077	24.0094	22.8718	22.9715	23.3738	23.1396	23.2377	23.4462	22.9999	0.987601	0.602755	0.965707	0.532041	0.296582	0.266398	0.723649	A0A1D5P2L3	16	30.5	89.69	0	64.726	2020000000
A0A1D5P2M3	ENSGALP00000017141	epidermal growth factor receptor pathway substrate 15	EPS15	22.6548	22.5917	22.2479	24.0976	23.4251	23.2423	22.9902	23.7018	23.4596	22.7059	22.9336	23.1962	23.0273	23.8155	23.3124	22.8767	22.9352	22.5659	23.0322	22.8389	23.5939	23.5507	23.6649	23.0243	25.7664	22.3614	22.8141	23.0395	22.8755	23.0803	22.8394	23.065	0.840111	0.790832	0.457829	0.945652	0.571401	0.149472	0.355449	A0A1D5P2M3;F1NLF0	24	31.8	96.732	0	102.29	3183000000
A0A1D5P2M9	ENSGALP00000046926	erbb2 interacting protein	ERBIN	24.3988	22.7809	24.1743	23.8426	22.7616	23.1662	23.0894	22.9503	21.69	26.2945	22.7459	22.7571	22.8776	23.0555	23.0884	22.7062	22.3278	22.4228	22.5231	20.8373	23.5227	23.2954	22.7719	22.827	23.8193	22.3911	21.9103	22.3438	23.3684	23.2904	22.638	23.1999	0.0866888	0.923298	0.788666	0.387324	0.0320528	0.872932	0.459264	A0A1D5P2M9;E1BZY4	8	9.4	156.62	0.00037821	19.063	1944400000
A0A1D5P2N4	ENSGALP00000057367	GTP binding protein 1	GTPBP1	22.8116	22.106	24.4143	23.0681	23.8464	23.9937	23.4242	23.4882	23.5367	23.0996	23.2667	23.4728	23.753	23.7515	23.2765	23.6804	23.0705	23.1185	23.3314	22.6771	23.1608	23.5803	23.4695	23.1777	22.2137	22.4312	22.3454	23.4102	23.3725	23.0641	23.8547	23.7644	0.0662763	0.864108	0.00364614	0.487274	0.589109	0.645621	0.159699	A0A1D5P2N4;A0A1D5PWN1	9	22.3	72.214	0	88.212	2037800000
A0A1D5P2Q1	ENSGALP00000046949	SAC1 suppressor of actin mutations 1-like	A0A1D5P2Q1_CHICK	22.8893	20.9766	21.9842	23.9456	22.5542	23.8334	23.4614	23.8159	23.4191	21.593	23.2737	23.7583	23.42	23.5835	23.5926	23.9455	23.3947	22.9535	23.7957	25.2213	22.8684	22.3847	22.3659	23.566	23.7164	22.3579	22.165	23.2139	23.8528	23.8787	23.6375	23.9058	0.466888	0.457287	0.182036	0.50666	0.137043	0.142425	0.0423572	A0A1D5P2Q1	14	28.8	67.45	0.00051308	41.43	3486500000
A0A1D5P2V1	ENSGALP00000055116	tetratricopeptide repeat protein 38-like	TTC38L	24.3318	24.5645	24.7234	24.9181	24.2166	24.3239	24.064	24.2308	25.0672	24.2611	24.0692	23.3487	25.0727	23.4041	24.3917	24.1225	24.1944	24.7162	23.8425	21.2344	21.3615	24.7738	22.2779	24.1555	22.2057	24.833	24.1005	23.5677	23.5527	24.2411	23.7782	24.2194	0.0356698	0.674071	0.743589	0.31332	0.837407	0.419337	0.919068	A0A1D5P2V1;A0A1D5PQF3	11	60.2	31.706	0	175.69	3324700000
A0A1D5P2V5	ENSGALP00010003690	ATPase 13A1	ATP13A1	23.7679	22.4672	21.9955	24.3807	22.7172	23.5708	23.6741	23.2587	23.5979	20.9882	23.2023	23.6141	23.6438	23.5777	23.1787	23.3838	23.3027	21.0494	23.1651	24.6664	21.0612	23.5356	22.6829	23.0088	23.6753	22.2922	21.8524	23.2734	23.7803	23.7514	23.5899	23.6399	0.618863	0.612974	0.381202	0.458008	0.821524	0.182271	0.484607	A0A1D5P2V5	22	25.2	139.9	0.00050891	40.748	2100400000
A0A1D5P2W8	ENSGALP00000047019	TOG domain-containing protein	RANBP6	25.1594	24.9301	25.7184	23.435	24.8697	25.005	24.9268	24.6103	25.5999	24.5634	25.5411	24.9002	24.9944	24.7386	24.879	24.7409	25.3009	25.3275	25.097	24.5057	23.9822	25.1423	23.8778	24.6457	24.9973	25.467	25.5133	25.0885	24.6152	24.7304	24.8093	25.0023	0.852649	0.19175	0.0510898	0.704575	0.221334	0.785762	0.44786	A0A1D5P2W8	30	53.7	89.238	0	293.6	15627000000
A0A1D5P2Y5	ENSGALP00000047037	alpha glucosidase 2	GAA2	23.9569	22.3942	24.2609	24.3153	23.3246	23.0095	25.237	23.1746	23.4205	23.2358	23.6042	23.1446	23.032	23.5063	23.2994	23.2871	23.5025	24.0804	23.3508	21.1948	23.0085	22.8481	23.0326	23.0002	23.4807	23.7327	23.4911	23.7192	23.3296	23.1603	23.1219	23.534	0.238563	0.915683	0.60903	0.0923357	0.78466	0.768375	0.807625	A0A1D5P2Y5	15	24.6	104.53	0	102.86	2409000000
A0A1D5P2Y6	ENSGALP00000065652	PBX homeobox interacting protein 1	PBXIP1	24.3431	21.9464	22.756	24.4973	24.1216	23.8113	23.6951	24.5714	23.0466	23.0355	22.7209	24.1816	23.8089	23.8127	24.8398	24.2814	23.012	22.5303	24.0437	23.7712	26.4832	23.6804	23.542	23.3061	22.372	22.894	21.8603	23.2322	24.0494	24.4681	24.2879	23.7989	0.652822	0.473098	0.0019537	0.476911	0.464914	0.439052	0.753641	A0A1D5P2Y6	12	30.5	67.263	0	90.898	3210200000
A0A1D5P307	ENSGALP00000047059	integrin subunit alpha 3	ITGA3	22.685	22.8329	23.5343	21.397	22.9647	22.6775	23.3476	23.463	24.7291	20.4713	22.3746	22.7425	21.6132	22.8	23.834	22.9383	23.4413	22.8581	23.4879	22.8229	23.6963	22.6519	22.2272	23.8667	23.3608	23.0457	23.6566	23.1141	22.4661	23.3407	23.3404	22.6543	0.256299	0.763459	0.7861	0.786431	0.370485	0.632538	0.988207	A0A1D5P307;A0A3Q2U9K0;A0A1D5PDF6	12	20.6	113.76	0	63.531	1680600000
A0A1D5P338	ENSGALP00010010659	glutathione-disulfide reductase	GSR	26.4232	25.1742	25.9581	23.6372	24.6602	24.2244	24.6962	24.5673	25.6169	24.9977	24.8252	24.6225	24.7948	24.7719	25.3476	24.4959	24.8842	25.6445	24.8915	23.2552	23.9652	24.4754	24.0371	24.7121	25.8429	25.4387	25.6679	24.6972	24.976	24.7565	25.0497	25.1288	0.704117	0.120518	0.0678668	0.13737	0.896589	0.559294	0.472218	A0A1D5P338	21	66.4	50.415	0	323.31	9656800000
A0A1D5P342	ENSGALP00010036691	tropomyosin 1	TPM1	26.3465	25.7549	26.6095	24.9782	26.5302	26.3019	26.3488	26.4379	25.7963	26.0871	26.3666	26.3142	26.3087	26.3127	26.3661	26.553	26.1908	26.4434	26.4819	25.7789	27.0669	26.173	26.6348	26.4255	26.1965	25.9556	25.3272	25.8693	26.6688	26.0218	26.3962	26.1698	0.853352	0.396177	0.00625617	0.11579	0.846095	0.830035	0.489667	A0A1D5P342;A0A1D5PSX3	33	69	32.783	0	323.31	34783000000
A0A1D5P353	ENSGALP00010023638	FGR proto-oncogene, Src family tyrosine kinase	FGR	22.79	22.3376	23.5915	21.9905	22.7216	22.8026	23.3732	23.1961	23.1122	22.9629	22.9606	22.4847	22.2566	23.5055	22.9707	22.9375	24.1688	24.6932	23.2549	23.0518	23.4961	23.5615	24.8432	25.1721	24.2815	23.2001	22.3676	23.3045	22.9044	22.6081	23.0026	22.9839	0.00385827	0.0452034	0.605618	0.0279195	0.70964	0.172473	0.501714	A0A1D5P353	10	28.9	59.702	0	50.123	1629300000
A0A1D5P360	ENSGALP00010006291	LYN proto-oncogene, Src family tyrosine kinase	LYN	24.219	22.9821	24.6731	24.0802	25.2173	25.2592	24.9882	24.7124	24.6523	23.9992	24.4007	24.7392	25.1208	25.1299	24.9229	24.4713	24.689	24.4134	24.6223	22.9597	24.2135	25.6905	24.3425	24.4384	24.9336	24.8654	24.2321	24.3564	25.3091	25.3062	24.2087	24.9345	0.986308	0.192161	0.00481499	0.632867	0.382717	0.334052	0.572653	A0A1D5P360	20	46.4	56.074	0	113.68	9192400000
A0A1D5P378	ENSGALP00000050185	squamous cell carcinoma antigen recognized by T-cells 3	SART3	22.9707	23.9608	23.5913	24.9313	24.2827	23.0551	23.4357	23.7139	23.0777	23.2638	23.2641	23.5855	23.5458	23.8398	23.6798	23.6153	23.3164	22.9699	23.4571	24.4053	24.0267	23.8404	24.0523	23.3362	21.3512	23.4096	23.0513	23.1929	23.1322	23.5161	23.0857	23.3635	0.179204	0.0262641	0.243451	0.309372	0.398352	0.279775	0.640841	A0A1D5P378;A0A1D5PBQ5;A0A3Q2U3D5;A0A1D5PSP5;A0A3Q2UDB9	21	35.5	105.68	0	58.452	2383800000
A0A1D5P3B1	ENSGALP00000047166	ribosomal protein L11	RPL11	26.3787	27.7042	26.8017	27.041	27.9388	27.9709	27.7009	27.6966	26.469	27.195	27.8311	27.5848	27.6779	27.4293	27.9088	27.8361	27.4483	27.5016	27.6038	27.6223	28.0892	28.0169	28.081	27.5177	27.0401	27.2347	26.9687	27.5513	27.8176	27.9115	27.4663	27.787	0.204962	0.470126	0.000104989	0.156018	0.459962	0.623888	0.247529	A0A1D5P3B1	11	52.2	20.233	0	323.31	36114000000
A0A1D5P3B2	ENSGALP00000047167	non-SMC condensin I complex subunit H	NCAPH	23.2175	22.3771	23.207	22.355	22.9364	23.5134	23.3438	23.2684	21.3075	25.446	23.5538	22.5379	22.8498	22.8993	23.4217	23.2549	22.6909	24.935	23.0722	22.0088	20.7809	23.6143	23.7708	24.3745	23.1231	22.8695	25.3226	23.0707	22.7227	24.2969	22.5104	21.5409	0.850863	0.845213	0.757623	0.896198	0.444703	0.400327	0.898563	A0A1D5P3B2;A0A3Q2UG09	9	19	78.502	0.00043309	28.39	1152600000
A0A1D5P3G5	ENSGALP00010034052	SH3 domain containing GRB2 like endophilin B1	SH3GLB1	23.4785	23.3364	22.9795	25.4651	21.7215	22.8932	23.3181	23.3122	24.9892	20.9837	22.9977	23.6965	23.5485	23.5489	23.2451	23.2657	23.1012	23.4524	22.8744	23.5556	25.1318	23.1383	23.2598	23.5426	22.3347	23.1185	23.3781	23.9789	23.7871	23.3826	23.5513	23.0784	0.707279	0.73858	0.999229	0.808293	0.227111	0.444787	0.234256	A0A1D5P3G5	9	32	43.251	0	127.01	1367900000
A0A1D5P3I6	ENSGALP00000047241	FK506 binding protein 3	FKBP3	24.487	25.2863	25.3803	25.0014	25.899	26.2502	25.8245	26.1958	25.3281	25.2632	26.0639	26.2001	25.9142	25.9309	25.9689	26.0538	25.9364	25.3171	25.9593	26.2036	25.5765	25.954	25.7731	25.9778	24.685	25.8344	25.0212	25.8065	25.7845	26.2418	25.925	25.8839	0.680128	0.661912	0.00111995	0.061419	0.192586	0.850954	0.00947513	A0A1D5P3I6	12	19.5	62.84	0	166.87	14791000000
A0A1D5P3J8	ENSGALP00000047253	serine hydroxymethyltransferase 1	SHMT1	24.2814	24.7771	24.8426	25.7746	25.1364	23.3847	24.0637	23.837	24.9691	25.8093	23.8488	23.9088	23.8802	23.3878	23.8135	24.2879	24.3878	22.5357	24.5648	25.5688	24.247	24.2772	23.929	26.1182	24.5007	25.0326	26.7558	25.7147	23.1498	23.7622	23.9252	23.8164	0.634313	0.808181	0.0161917	0.503205	0.902834	0.0763325	0.0710247	A0A1D5P3J8	12	47.9	52.475	0	158.04	5897000000
A0A1D5P3K4	ENSGALP00000047259	NADH:ubiquinone oxidoreductase subunit A8	NDUFA8	23.2287	23.7834	23.5455	23.2801	23.9415	23.9937	23.7497	24.1361	23.2058	24.4823	23.9723	24.0394	24.2113	24.0041	23.7675	24.0293	24.0083	23.6249	24.0184	25.5324	23.336	23.9855	24.183	24.1702	23.8122	23.4743	23.7228	24.1298	23.9718	23.8885	23.968	24.0498	0.292693	0.928246	0.518607	0.107349	0.200307	0.806353	0.105312	A0A1D5P3K4	9	57.6	20.125	0.00044863	30.939	4335400000
A0A1D5P3M1	ENSGALP00000013053	acidic nuclear phosphoprotein 32 family member A	ANP32A	26.499	26.1674	26.2832	25.8394	26.3801	26.3162	26.3441	26.3374	26.1066	26.2203	26.2821	26.4073	26.4578	26.3628	26.046	26.4679	26.3016	26.0821	26.4243	25.3565	26.2529	26.0747	25.7905	26.3098	25.9251	26.179	26.4094	26.1105	26.407	26.0653	26.372	26.5409	0.185773	0.266334	0.182254	0.389338	0.934046	0.872907	0.58984	A0A1D5P3M1;A0A1D5PU39;E1C2A1	15	43.8	32.17	0	323.31	24814000000
A0A1D5P3R3	ENSGALP00010008902	protein phosphatase 6, regulatory subunit 2	PPP6R2	23.0628	23.2265	23.2492	22.8555	23.5	24.1914	23.8645	23.9232	23.2727	22.6232	23.7781	23.8588	24.1128	24.0782	23.9931	23.8849	23.3672	23.3723	23.6923	24.9378	22.9268	23.2222	24.0059	23.6187	22.5893	22.9303	23.3403	23.3888	24.025	24.1861	23.7917	24.289	0.930785	0.640258	0.00240368	0.336745	0.19459	0.0427259	0.0156554	A0A1D5P3R3	21	35.7	103.79	0	123.85	5581700000
A0A1D5P3Y2	ENSGALP00010007461	protein phosphatase 3, catalytic subunit, alpha isozyme	PPP3CA	23.2792	23.085	23.1555	21.3652	23.6823	23.5024	23.4545	23.5774	23.4271	22.8681	23.0279	23.5507	23.3572	23.4504	23.4397	23.4974	23.0002	22.8605	23.2928	21.8038	23.8529	23.4197	24.0509	23.3927	22.7637	23.5175	23.1831	23.4482	23.6534	23.381	23.4944	23.2787	0.793094	0.322665	0.00189458	0.854473	0.860327	0.0466513	0.875124	A0A1D5P3Y2;A0A3Q2U159	13	40.5	53.094	0.0004583	32.396	3415200000
A0A1D5P3Y8	ENSGALP00000047394	copine 3	CPNE3	23.4184	23.8539	23.7989	22.2044	24.769	23.5752	24.6081	24.4745	24.7761	24.1351	24.6799	23.5638	23.6024	24.2938	23.8725	24.4934	24.2701	24.0429	24.2976	24.9731	23.3301	24.1559	24.4835	24.0664	22.2336	22.8736	24.3462	23.7863	24.1993	23.775	24.3655	24.4669	0.891921	0.797098	0.123041	0.0689064	0.710688	0.983048	0.00516625	A0A1D5P3Y8	16	35.3	59.666	0	179.22	3107400000
A0A1D5P411	ENSGALP00000054786	FUS RNA binding protein	FUS	26.5409	25.9357	26.4997	25.6261	26.5557	26.667	26.5008	26.4635	25.5406	26.0613	26.1695	26.1383	26.4924	26.6274	26.4041	26.5555	26.3135	26.1205	26.2339	25.4839	26.661	26.2315	26.8602	26.4588	26.2945	26.3667	25.8456	25.8287	26.3866	26.4178	26.2195	26.2019	0.590302	0.316109	0.000256299	0.999073	0.612058	0.712264	0.273327	A0A1D5P411;A0A1D5PPI6;A0A3Q3AMH7	11	18.5	49.402	0	90.098	19165000000
A0A1D5P441	ENSGALP00000055645	protein tyrosine phosphatase, receptor type C	PTPRC	25.4997	25.0977	26.0963	21.4261	26.5499	27.0893	26.8817	26.4461	25.9567	25.3864	25.9988	26.5172	26.5619	26.7479	26.7484	26.3074	25.5637	25.6088	25.5839	23.6801	26.03	27.1199	26.0338	25.9299	26.0376	26.15	25.8519	25.8887	26.7029	26.7857	26.0162	26.9185	0.906654	0.0574457	0.00106677	0.946693	0.40943	0.0999459	0.411964	A0A1D5P441;F1NVB1;A0A1D5PRW6;A0A1L1S114;A0A1D5PR76	32	30.4	131.72	0	323.31	50751000000
A0A1D5P470	ENSGALP00000047477	glutathione S-transferase 2-like	LOC107050492	30.1892	29.6763	30.2443	29.4836	29.4645	28.3479	28.9405	28.9339	30.082	30.0832	29.1516	29.0386	29.0592	29.2194	29.1561	29.1933	29.3857	29.6755	29.2947	28.8615	28.877	29.1152	29.1134	28.895	29.9081	29.6222	29.7716	29.2375	28.7082	28.6582	29.0611	28.9292	0.116045	0.845196	2.54e-05	0.618362	0.528709	0.912917	0.0421876	A0A1D5P470	18	71.2	25.449	0	323.31	187190000000
A0A1D5P4A2	ENSGALP00000047510	hemoglobin subunit epsilon	HBE	26.7743	27.4406	25.53	27.9905	24.076	25.045	24.5368	24.0956	28.2925	27.0162	27.9325	25.2263	25.3845	25.6541	26.6442	23.922	27.145	26.7123	27.7154	26.8441	26.009	25.4695	26.4726	25.5628	27.3171	27.8733	27.188	28.0269	26.0518	26.2234	25.5043	25.7591	0.0324029	0.159302	1.63e-06	0.576683	0.27482	0.801305	0.274094	A0A1D5P4A2	17	95.9	16.617	0	226.1	17129000000
A0A1D5P4B1	ENSGALP00000047519	NADH:ubiquinone oxidoreductase subunit A6	NDUFA6	24.7114	23.1795	22.4324	20.5666	23.3647	23.6934	23.6967	23.6508	23.8252	23.9336	23.594	23.8049	23.3616	23.7481	23.8857	23.5921	23.7401	23.8396	23.7956	23.3592	23.3159	23.6535	23.5334	24.0291	20.9785	23.949	23.7273	23.836	23.3485	23.6697	23.6012	23.7005	0.823391	0.668109	0.329591	0.145848	0.776519	0.658764	0.19548	A0A1D5P4B1	5	46.7	14.396	0.00034916	15.4	2915700000
A0A1D5P4E9	ENSGALP00010016102	family with sequence similarity 129 member A	FAM129A	24.2926	24.724	24.4109	24.5937	24.8332	25.0035	24.7744	24.6033	24.9211	24.2133	24.4854	24.6134	24.5978	24.9615	24.2512	24.5287	23.9825	24.2459	23.7823	23.9152	24.78	25.2566	24.4415	24.1751	22.3099	24.0419	24.2493	24.0403	24.5897	24.7258	24.8558	24.7471	0.0212977	0.471758	0.00140707	0.878406	0.0205721	0.842406	0.263098	A0A1D5P4E9;F1NG00	18	26.3	108.48	0	148.1	6155200000
A0A1D5P4F3	ENSGALP00000066620	guanylate-binding protein 4-like	GBP4L	24.4013	24.5118	24.6391	21.3768	26.2069	27.887	27.8869	25.3663	25.6231	24.0707	24.9339	25.5605	26.2536	27.1008	27.1901	26.3154	24.7375	22.6996	25.0395	22.8319	25.2416	25.7293	25.1567	25.533	24.8889	25.1977	25.4699	24.8595	26.9542	27.7087	25.7024	27.0808	0.411092	0.00755939	3.04e-06	0.26569	0.298483	0.354738	0.243315	A0A1D5P4F3;A0A1D5PZ32;A0A1D5PCB5;A0A3Q2U4L1	36	60.9	70.278	0	323.31	48942000000
A0A1D5P4N3	ENSGALP00000049462	microtubule associated protein RP/EB family member 2	MAPRE2	25.4506	24.4107	25.4184	25.2205	25.8522	25.3309	25.3763	25.8525	25.2053	25.5191	25.3287	25.4982	25.251	25.4831	25.3888	25.839	25.5829	25.6557	25.7628	23.3016	25.9888	25.194	20.9492	25.7338	25.3833	25.3767	24.1707	25.3273	24.9504	25.1645	25.6903	25.393	0.237422	0.495051	0.884308	0.636513	0.502677	0.741017	0.393303	A0A1D5P4N3;A0A1D5P9Q6	18	34.1	42.05	0	79.956	9678700000
A0A1D5P4Q4	ENSGALP00000047666	RELA proto-oncogene, NF-kB subunit	RELA	23.7222	24.3032	23.6421	25.3761	22.5255	21.7801	22.0307	22.8864	21.2236	21.1811	21.8296	21.9326	22.208	22.1288	21.752	21.8617	21.8601	20.7755	21.8313	23.2497	22.2104	21.9593	23.2622	21.816	25.7947	21.7797	21.6739	21.6666	21.9655	21.8551	21.5647	23.5287	0.518512	0.103122	0.246626	0.0114082	0.319698	0.278761	0.0246439	A0A1D5P4Q4	6	13.4	60.262	0.00028417	8.146	494730000
A0A1D5P4Q6	ENSGALP00010030963	insulin degrading enzyme	IDE	24.1196	23.9517	24.6378	24.5475	23.624	23.692	23.7847	23.2292	24.5687	23.8104	23.4616	23.6155	23.1615	23.5926	23.3188	23.5443	23.5797	23.7849	23.4069	22.2587	23.9101	23.8344	23.9072	23.0781	23.9846	24.0683	24.3709	23.5961	23.0996	23.4507	23.332	23.2659	0.102087	0.619336	0.0123736	0.0867416	0.114696	0.125632	0.0165168	A0A1D5P4Q6	20	25.1	111.6	0	64.84	2835300000
A0A1D5P4W0	ENSGALP00010023857	regulator of chromosome condensation 1	RCC1	22.964	24.8899	23.6076	22.2052	25.113	25.2597	25.2453	25.0928	22.3029	24.2037	24.8036	25.1966	24.77	25.0815	24.9683	25.1199	24.6762	24.6425	24.862	23.3313	25.3113	24.0627	25.2484	24.7476	23.6201	24.0364	22.2946	24.8922	24.8323	24.854	25.1898	25.31	0.810502	0.961883	0.000611429	0.390636	0.472259	0.977737	0.126748	A0A1D5P4W0	13	53.5	44.522	0	100.26	7149300000
A0A1D5P4W8	ENSGALP00000049400	stabilin 1	STAB1	24.0996	23.0658	24.0825	21.5825	24.0503	23.8284	23.7502	24.2235	22.7828	23.8544	24.2741	24.2592	24.1834	24.5271	24.7371	24.1897	24.9157	24.7225	24.9968	22.3792	22.5237	23.9593	21.6987	24.2487	24.126	24.4036	23.4753	24.3132	24.0468	24.1443	24.2816	24.3294	0.81644	0.101217	0.764121	0.922627	0.0468954	0.333969	0.231118	A0A1D5P4W8;A0A1D5P2X6;A0A1D5P9J6	37	20.7	286.24	0	264.1	8361700000
A0A1D5P4Y1	ENSGALP00000069971	Ski2 like RNA helicase	SKIV2L	21.9054	24.9441	24.2321	22.3531	23.7047	22.6273	23.0488	23.2477	24.3202	23.6585	22.8424	22.879	22.5081	22.9664	22.167	23.212	22.8867	22.7299	22.7116	22.0653	23.1532	23.0495	22.3915	22.7937	24.1342	22.8469	23.7884	22.9107	21.7299	22.7868	22.929	22.9422	0.247617	0.848487	0.152132	0.354751	0.739238	0.128904	0.581801	A0A1D5P4Y1;A0A3Q3AZH8;A0A3Q2U6Z9	18	28.1	108.13	0	49.528	1604900000
A0A1D5P4Z5	ENSGALP00000047759	penta-EF-hand domain containing 1	PEF1	24.4766	23.6987	24.8158	21.4262	24.8974	24.1837	25.1333	24.61	24.3329	24.1478	24.368	25.0723	24.9173	24.8797	24.5792	24.5134	24.3217	24.559	24.0601	22.8496	22.6403	24.4798	22.9914	24.6807	24.5434	24.6149	24.2326	24.2607	24.5842	24.9588	24.5677	24.8779	0.507514	0.031183	0.186859	0.559555	0.24274	0.795356	0.182494	A0A1D5P4Z5	5	37.2	24.363	0	49.029	3647600000
A0A1D5P521	ENSGALP00000066994	activated RNA polymerase II transcriptional coactivator p15-like	LOC107055444	21.6083	25.4677	25.2301	25.2068	25.5873	25.671	25.5633	25.1058	21.198	25.2347	25.2125	25.9162	25.0643	25.5403	25.5239	25.5537	25.9458	24.0599	25.4464	26.2447	26.0508	25.5321	26.0743	25.3608	25.406	25.3055	24.6991	25.6965	25.5594	25.5314	25.6289	25.4677	0.141952	0.794552	0.0876037	0.843746	0.327842	0.931345	0.993182	A0A1D5P521	9	42.1	14.307	0	148.98	9618100000
A0A1D5P546	ENSGALP00010029959	ubiquitin B	UBB	30.9907	31.046	30.8513	31.0551	30.1561	30.5003	29.9844	30.5519	30.7309	30.7029	30.534	30.6432	30.3037	30.4294	30.5332	30.1965	30.4696	30.4922	30.2219	31.0503	31.3016	30.1765	31.2512	30.2157	30.6396	30.7481	30.7218	30.5849	30.6612	30.1905	30.463	30.3597	0.837895	0.263738	0.0167398	0.878915	0.0381388	0.937986	0.0527829	A0A1D5P546	12	86.5	25.772	0	323.31	242060000000
A0A1D5P592	ENSGALP00010033452	propionyl-CoA carboxylase beta subunit	PCCB	24.1702	23.4153	24.3665	23.5355	24.2579	23.7929	24.0261	23.4705	23.8018	24.2021	23.5621	23.6892	23.8652	23.6199	23.5173	24.0181	23.4636	23.698	23.6579	21.3567	22.6307	24.2165	24.504	23.9519	23.9174	23.929	24.36	24.0047	24.0217	23.7469	23.8082	23.7044	0.46536	0.312301	0.527307	0.14314	0.459134	0.180221	0.244413	A0A1D5P592	14	37.4	57.502	0	72.16	3919300000
A0A1D5P5B2	ENSGALP00010034855	isovaleryl-CoA dehydrogenase	IVD	22.6905	23.0641	24.2016	25.1353	24.1631	23.3214	23.7939	23.385	24.3479	24.8381	22.0315	23.5878	23.1094	23.7339	23.3742	23.259	23.4089	22.7515	23.3386	23.1025	22.7211	23.7774	22.2712	24.3522	23.7719	23.3344	24.0809	23.5485	23.5636	23.0789	23.7424	23.5997	0.386518	0.711598	0.629988	0.283408	0.711223	0.598763	0.928254	A0A1D5P5B2	10	39.6	45.845	0	95.277	2825100000
A0A1D5P5B6	ENSGALP00000052342	kinesin family member 13B	KIF13B	22.9309	21.457	22.1117	25.0961	22.5662	22.9659	22.3456	22.8367	23.9467	23.4759	22.2677	22.3938	22.638	22.5364	22.5653	22.4122	22.261	24.1552	22.6344	23.2612	22.2909	22.9863	22.8432	22.3418	21.853	21.6844	20.7167	21.6868	22.9895	22.9401	22.3807	22.389	0.236175	0.15462	0.982133	0.164294	0.188128	0.200744	0.0823317	A0A1D5P5B6;A0A1D5PHR2	21	18.2	194.51	0	70.554	1975600000
A0A1D5P5L5	ENSGALP00010016552	putative methyltransferase	LOC424014	26.8484	25.9537	26.5341	25.8023	26.0089	25.2766	25.1037	25.4489	26.3054	26.105	25.5589	25.5517	25.8524	24.7891	25.7694	25.7638	25.557	25.8715	25.688	24.182	25.9023	25.7072	25.4996	25.7515	26.7132	25.7527	26.5667	25.9092	25.4209	25.8251	25.8668	25.2409	0.648699	0.488829	0.0418908	0.107199	0.182771	0.413534	0.0296124	A0A1D5P5L5	16	72.3	30.318	0	323.31	17961000000
A0A1D5P5M6	ENSGALP00000027299	putative glutamine amidotransferase like class 1 domain containing 3A-like1	GATD3AL1	27.4903	27.4761	27.7453	27.1468	27.5837	27.1597	26.6446	26.7482	27.3616	27.6435	26.7955	27.032	27.1698	27.372	26.8452	26.9799	26.679	26.9714	26.7655	27.425	27.7104	27.5048	27.4559	26.5764	27.0892	27.2039	27.7089	26.8082	26.9891	26.7609	27.0108	27.2208	0.512252	0.58553	0.423074	0.802884	0.174135	0.624738	0.0897834	A0A1D5P5M6;E1BQD1	15	64.8	26.794	0	153.01	34034000000
A0A1D5P5P9	ENSGALP00000048021	transglutaminase 4	TGM4	26.8334	25.9445	27.2884	27.1017	28.7367	27.8486	28.7589	28.4954	26.8679	26.9822	26.0768	27.6291	27.398	28.7095	27.1293	28.1078	26.9018	26.3337	26.9839	25.6471	28.3781	28.5935	28.328	27.5445	26.6404	27.2521	26.8799	28.0864	27.5475	27.2315	27.9602	27.4185	0.500302	0.577201	4.58e-06	0.456271	0.499733	0.0128947	0.389057	A0A1D5P5P9;A0A3Q3AMB2	54	75	78.998	0	323.31	249090000000
A0A1D5P5T1	ENSGALP00000048054	eukaryotic translation initiation factor 3 subunit K	EIF3K	24.2823	24.4357	24.4466	23.8978	24.6865	24.6676	24.8798	24.5114	23.8861	24.0243	24.849	24.6097	24.9729	24.6973	24.5324	24.6025	24.6445	24.8125	24.5668	24.5533	24.2291	24.6071	23.8999	24.3608	24.7808	24.7289	24.0503	24.5547	24.638	24.3771	24.2497	24.5212	0.791401	0.700202	0.397855	0.927689	0.00350488	0.557975	0.367314	A0A1D5P5T1	14	72.9	25.13	0	72.326	8899800000
A0A1D5P5T8	ENSGALP00010021877	Poly(A) polymerase	A0A1D5P5T8_CHICK	21.1847	22.5277	23.6771	22.4094	24.2367	24.287	23.886	23.9008	23.9179	22.7074	23.8284	23.5228	23.5753	23.8185	23.5758	23.7826	24.1339	23.3665	23.713	22.535	21.7408	24.1649	23.3089	22.7827	26.9622	23.4821	22.7934	23.6015	23.4679	23.7387	23.286	24.1722	0.641423	0.114367	0.517142	0.545031	0.0382354	0.240106	0.309131	A0A1D5P5T8	14	26.7	82.897	0.00047916	35.831	1878300000
A0A1D5P5X1	ENSGALP00010035615	reticulocalbin 2	RCN2	24.8897	24.5459	24.7078	21.8999	24.3905	24.2669	24.2108	24.8684	24.6859	24.2527	24.373	24.361	24.7723	24.5662	24.8193	24.9601	24.7435	24.5529	24.4814	24.899	23.153	23.1964	23.9614	24.4598	24.8359	24.1943	24.5918	24.1455	24.1543	24.6843	24.9653	24.8281	0.831344	0.0885828	0.977204	0.986234	0.0781943	0.190773	0.148207	A0A1D5P5X1	17	54.1	35.711	0	182.53	6937200000
A0A1D5P5X4	ENSGALP00000048097	hephaestin	HEPH	23.3877	22.9118	23.9663	21.4257	23.128	22.3976	22.6782	22.9589	23.5185	23.7885	22.7624	22.6415	22.9264	22.5818	23.0173	23.1735	23.5206	23.3968	23.666	22.1677	22.4161	23.4822	22.6247	23.0719	23.6358	23.2029	23.1958	22.9233	23.0114	22.6848	22.795	22.1993	0.821782	0.791321	0.134654	0.488937	0.562541	0.62352	0.846328	A0A1D5P5X4;A0A1D5PB38	13	16.4	131.58	0	67.068	1780900000
A0A1D5P607	ENSGALP00000048131	mitochondrial ribosomal protein S9	MRPS9	22.1099	21.6509	24.7553	20.2723	23.4731	23.5678	23.4785	23.5225	23.4098	23.2955	22.9475	23.0163	19.8812	23.2275	23.7495	23.9044	22.0257	23.4488	23.5973	23.9311	23.9191	22.879	22.716	22.8491	21.3076	23.2194	23.3013	23.4305	23.6299	23.5057	23.0628	23.7358	0.487506	0.944559	0.38583	0.899904	0.831427	0.534033	0.098478	A0A1D5P607;F1P4R6	10	37.9	38.384	0.00034746	15.169	1407000000
A0A1D5P624	ENSGALP00010041785	ubiquilin 4	UBQLN4	21.8546	21.4531	23.7498	19.9065	23.6526	23.5995	23.3231	23.9842	22.9741	20.1512	24.3133	23.1858	24.1045	23.7022	23.6381	23.5456	23.5171	23.1468	23.6504	21.2981	23.7712	23.4033	21.9709	23.7842	23.3769	23.7387	23.0144	23.746	22.862	23.5904	23.594	23.4065	0.409214	0.234033	0.0316817	0.818855	0.0611914	0.386509	0.793811	A0A1D5P624	14	45.2	64.027	0	103.56	2740800000
A0A1D5P628	ENSGALP00000048152	Uncharacterized protein	HSPBP1	24.909	23.735	24.8193	22.3268	23.744	23.8609	24.5121	24.091	24.9776	23.9273	24.6469	24.5117	24.0655	24.3556	24.0978	24.0764	24.3863	24.6067	24.3224	23.3352	24.6897	24.0949	22.7158	24.1587	24.3061	24.7894	24.6506	24.4196	24.1011	24.1196	24.3177	24.5715	0.787587	0.111747	0.37236	0.929388	0.772317	0.572426	0.597881	A0A1D5P628	12	55.8	35.742	0	158.25	7268200000
A0A1D5P629	ENSGALP00000061805	NOP56 ribonucleoprotein	NOP56	24.3425	25.1404	24.8387	23.1658	26.6355	26.6216	26.3913	26.4806	23.2828	25.0711	26.2378	26.4174	26.3488	26.4129	26.1602	26.3874	25.9676	25.8267	26.2097	24.9201	26.2809	26.2949	26.0115	26.1618	24.2549	25.4586	24.2879	25.8816	26.1725	26.2623	25.9957	26.3704	0.545605	0.942605	4.36e-05	0.162686	0.129814	0.754805	0.0720999	A0A1D5P629;A0A1L1RSN0;A0A1L1RXD1	23	56.1	59.832	0	323.31	23555000000
A0A1D5P668	ENSGALP00000063808	tRNA nucleotidyl transferase 1	TRNT1	23.276	22.0135	23.6072	23.2954	23.1201	23.1514	22.8189	22.8197	23.2132	23.9436	23.032	22.771	22.4916	22.886	22.7843	22.5588	22.8856	23.288	23.1126	25.0618	25.3496	22.643	24.1757	23.9818	20.1098	23.3228	23.3847	22.8448	22.934	22.8962	22.7338	22.9853	0.4097	0.0489317	0.804994	0.0703117	0.197005	0.692702	0.666428	A0A1D5P668	10	32.5	49.492	0.00045851	32.405	1444400000
A0A1D5P6D2	ENSGALP00000048257	COP9 signalosome subunit 8	COPS8	22.2039	22.8793	24.5646	21.0939	23.0035	23.2435	23.3328	22.7526	23.7431	25.2532	22.9649	23.0148	23.2661	22.8566	22.7834	22.9212	23.0035	23.0358	22.7729	22.7968	21.1083	23.1592	23.3672	23.0191	23.2526	22.6492	23.1314	23.2191	23.0617	22.1036	23.2182	23.1531	0.392768	0.24359	0.469783	0.620811	0.979754	0.316219	0.268599	A0A1D5P6D2	5	56.5	25.608	0	70.03	1231900000
A0A1D5P6F4	ENSGALP00000048279	IgGFc-binding protein-like	LOC429249	24.1377	24.6585	21.6723	24.847	23.4389	22.1419	23.0414	23.3321	22.3918	21.2708	21.4132	24.3136	23.6126	24.2215	25.2381	22.9859	23.392	23.2567	24.025	22.9156	22.2441	21.737	22.8577	24.8085	22.471	23.5118	23.8161	23.4296	24.7298	23.7534	24.9144	22.0429	0.848588	0.795984	0.566702	0.401907	0.626322	0.0302263	0.349491	A0A1D5P6F4	36	20.6	289.27	0	107.31	4606500000
A0A1D5P6M8	ENSGALP00000048355	nitrilase family member 2	NIT2	24.5252	24.4259	24.513	19.8228	24.3933	23.6851	23.225	23.5245	22.9558	23.9952	23.7463	24.0468	24.0456	23.8753	23.6489	23.5622	23.7568	24.1161	23.6931	21.0269	23.9944	23.9333	23.0907	24.4261	23.8283	24.3045	24.9596	24.2216	22.1604	24.6342	23.7802	23.8355	0.777897	0.388835	0.765021	0.759126	0.752395	0.27678	0.465677	A0A1D5P6M8	10	52.2	27.783	0	79.515	2436200000
A0A1D5P6P3	ENSGALP00000048371	thioredoxin reductase 1	TXNRD1	23.7971	24.1954	24.8931	25.7311	23.5578	23.5777	23.4908	23.3803	24.3981	23.279	23.1363	21.6718	23.1524	23.5406	24.5729	22.9573	23.4962	23.8275	25.4685	24.1508	19.9324	24.3594	25.3295	22.9591	23.5638	23.9597	24.0915	23.4986	23.8622	23.5081	23.0655	23.3956	0.886623	0.289218	0.168001	0.381892	0.647646	0.128642	0.590504	A0A1D5P6P3;A0A1D5PXN5	13	40.2	54.844	0	80.459	2303000000
A0A1D5P6Q5	ENSGALP00000048384	fatty acid synthase	FASN	25.1103	25.2519	25.8743	25.0492	26.0746	25.6198	25.7795	25.2259	25.9299	26.049	25.2779	25.3353	25.5712	25.6202	25.3322	25.664	25.2144	25.1943	25.1689	22.831	24.9333	25.6291	24.7839	26.6938	25.3363	25.5565	27.1923	26.7873	25.4903	25.371	25.2734	25.4666	0.623895	0.0784542	0.715214	0.17138	0.86253	0.0272798	0.18324	A0A1D5P6Q5;A0A1L1RKS2	99	60.7	274.77	0	323.31	54235000000
A0A1D5P6S2	ENSGALP00010028760	fumarylacetoacetate hydrolase domain containing 2A	FAHD2A	24.1434	24.2937	24.8018	22.12	24.4231	23.6649	21.7288	23.3328	24.9807	24.1006	20.5003	23.2087	23.2298	23.6443	23.9633	23.2185	23.5491	22.8697	23.6697	24.4664	23.18	23.5112	23.765	22.8103	24.0008	23.9832	23.9178	23.3589	24.0903	23.7929	23.619	23.5763	0.608686	0.875688	0.65942	0.447216	0.923216	0.405427	0.665378	A0A1D5P6S2	11	55.5	32.872	0	100.66	2290600000
A0A1D5P6U6	ENSGALP00010005718	ADP ribosylation factor guanine nucleotide exchange factor 1	ARFGEF1	24.8986	25.0985	23.3483	23.3366	24.8438	25.0063	25.1474	25.0359	25.3589	24.1952	23.3868	24.7687	24.738	24.8667	24.9243	24.8878	23.9712	24.665	24.7832	23.0682	22.007	25.547	25.9434	24.6072	24.9424	24.959	24.6755	24.9267	24.5485	24.951	24.8893	24.8696	0.91768	0.336636	0.181425	0.429003	0.437749	0.46027	0.963142	A0A1D5P6U6	15	12.4	208.29	0.00040128	22.787	2842500000
A0A1D5P6V5	ENSGALP00010040244	perilipin 4	PLIN4	24.5426	25.2725	24.1884	21.765	24.3268	23.8145	24.0015	24.2107	24.3103	24.8032	24.2003	23.791	24.0909	24.037	24.3479	23.8299	24.6012	24.1327	24.7205	22.5051	24.1576	24.0854	24.211	24.2437	24.5015	23.7734	24.2947	24.4145	23.9914	23.7566	24.4967	23.6563	0.997963	0.70354	0.888292	0.789991	0.97378	0.42364	0.912612	A0A1D5P6V5	9	25.9	45.388	0	78.357	3220400000
A0A1D5P6W8	ENSGALP00010020107	lysine demethylase 1A	KDM1A	21.8969	21.7282	22.1407	22.1292	23.301	23.3188	22.7605	23.2373	21.9142	22.8733	23.3376	23.2222	23.0257	23.5254	23.0975	23.3936	22.8486	23.2272	23.4941	22.6912	24.1348	22.9019	23.3666	23.3133	22.5704	22.3209	21.8087	23.0414	22.8486	23.1598	22.9538	23.4898	0.16829	0.968207	0.000115034	0.00280508	0.33762	0.448686	0.075006	A0A1D5P6W8	13	28.9	90.539	0	86.608	2453800000
A0A1D5P722	ENSGALP00000027871	von Willebrand factor	VWF	23.6555	22.7652	24.1282	25.6389	24.4487	23.9577	23.9162	24.3838	22.6171	23.1028	23.9132	24.0127	23.6646	23.8113	23.9663	24.5014	24.7058	24.2524	24.7529	24.4007	22.2309	23.5617	21.8269	24.1835	23.5909	23.7624	22.5112	23.4418	23.862	24.2875	23.6764	23.8238	0.361302	0.28297	0.769777	0.551306	0.0934312	0.0128833	0.0893505	A0A1D5P722;A0A1D5PLV4;E1C6J4;E1C4Z6	50	26.2	303.13	0	229.9	10970000000
A0A1D5P768	ENSGALP00000048553	Nalpha-acetyltransferase 25, NatB auxiliary subunit	(A0A1D5P768_CHICK	22.9433	23.6378	22.6729	23.1377	23.2653	23.9576	23.6556	23.3138	22.895	21.7458	23.3215	23.3556	22.8456	23.2415	23.2052	23.3683	22.6171	22.9562	22.9971	22.6029	22.5454	24.1263	22.6218	22.7011	23.4727	23.0838	22.4701	23.2637	22.6082	23.2045	22.7594	23.3661	0.251709	0.57198	0.192727	0.186448	0.331035	0.550732	0.793013	A0A1D5P768	14	19.4	112.3	0.00046425	33.215	1782100000
A0A1D5P7C6	ENSGALP00010037397	proliferation-associated 2G4, 38kDa	PA2G4	26.0417	26.2865	26.1216	25.8814	26.72	26.7971	26.6546	26.598	26.1316	25.9347	26.7078	26.6303	26.6512	26.5953	26.5626	26.558	26.6079	26.5921	26.6007	26.0454	26.76	26.6565	26.7898	26.2328	26.4145	26.3788	26.0784	26.6283	26.5859	26.5767	26.4013	26.5943	0.395473	0.972072	0.000967703	0.304938	0.0952433	0.265726	0.225159	A0A1D5P7C6	27	70.3	43.779	0	323.31	49808000000
A0A1D5P7D1	ENSGALP00000072838	UDP-N-acetylglucosamine pyrophosphorylase 1 like 1	UAP1L1	25.3341	24.316	25.4582	22.3218	24.0413	23.7206	24.2684	24.2772	25.0455	22.9141	24.4262	24.0228	24.1673	24.2807	24.2207	24.2297	24.4347	25.1374	24.4116	23.6958	24.6047	24.4205	24.5632	24.1269	24.9676	24.667	24.8167	24.458	23.2833	23.7197	24.2648	23.2264	0.650344	0.532199	0.202049	0.686621	0.336652	0.464835	0.125659	A0A1D5P7D1;A0A3Q2U969;A0A3Q2UEQ6	24	67.9	55.979	0	65.158	8566300000
A0A1D5P7K7	ENSGALP00010027244	septin 7	SEPTIN7	27.5734	27.1674	27.4068	25.8892	27.7798	27.548	27.6655	27.9739	27.278	27.5922	27.727	27.6594	27.591	27.6228	27.6373	27.9143	27.8798	27.6483	27.7288	25.4317	26.7651	27.4837	27.0035	27.7717	27.5544	27.2073	26.8834	27.314	27.3455	27.5413	27.7819	27.6457	0.33178	0.254976	0.107584	0.882855	0.574132	0.652024	0.273198	A0A1D5P7K7	28	65.6	49.411	0	323.31	77906000000
A0A1D5P7R1	ENSGALP00000048753	RNA transcription, translation and transport factor protein	A0A1D5P7R1_CHICK	24.0537	24.425	24.2669	23.2026	25.4458	25.3242	25.3622	25.36	23.7841	24.4356	25.099	25.1539	25.093	24.9083	25.294	25.3265	24.8283	24.6307	25.0695	22.766	24.1223	25.2572	24.2483	25.2585	24.1399	24.3567	24.0343	25.0735	25.0797	25.0905	25.1846	25.2519	0.502348	0.253129	0.00066927	0.905806	0.33447	0.534187	0.139764	A0A1D5P7R1	14	65.6	28.02	0	246.98	9551100000
A0A1D5P7W0	ENSGALP00000048804	nuclear RNA export factor 1	NXF1	23.4701	22.6061	25.5002	24.0827	23.4252	23.6192	23.4864	23.4594	23.9348	22.9465	23.0637	23.3774	23.1824	23.3022	23.375	23.2409	23.427	25.8103	22.9908	23.8865	23.4804	22.9659	22.8156	22.8334	21.638	22.916	21.2483	22.9761	22.9087	23.112	22.9315	23.2644	0.10453	0.0169849	0.549387	0.336927	0.750387	0.0386641	0.152773	A0A1D5P7W0	15	35.6	69.446	0	50.357	1818500000
A0A1D5P7X3	ENSGALP00000048818	capping actin protein, gelsolin like	CAPG	24.6824	24.5976	24.7915	23.0485	24.5199	25.1567	25.0067	24.5547	24.2005	24.3609	24.8361	25.0698	25.3135	24.9577	24.9476	25.258	24.4548	24.419	24.3918	24.1352	23.7325	24.8222	23.4828	24.7354	24.0003	24.5513	24.7229	24.7479	24.7488	24.9431	24.7285	25.5164	0.240137	0.0233896	0.050658	0.65265	0.291062	0.36421	0.32382	A0A1D5P7X3	12	53.2	36.05	0	213.08	11604000000
A0A1D5P7Y8	ENSGALP00000048833	adaptor related protein complex 2 beta 1 subunit	AP2B1	27.0361	26.9188	27.0636	24.7165	27.3833	27.3515	27.3499	27.2051	26.8182	26.9796	27.2551	27.2264	27.2887	27.3207	27.3909	27.2211	27.2608	27.3213	27.2143	23.9908	26.4042	27.3402	26.2929	26.937	27.3198	27.3175	26.7124	27.1985	27.4404	27.2458	27.1619	27.346	0.633769	0.0877347	0.143841	0.555447	0.530841	0.458853	0.625461	A0A1D5P7Y8	53	66.1	105.65	0	323.31	83246000000
A0A1D5P810	ENSGALP00010017528	ATP synthase, H+ transporting, mitochondrial F1 complex, O subunit	ATP5O	25.0078	25.624	25.0809	22.2472	25.8858	26.0889	26.2393	25.9454	24.4031	25.615	26.0492	26.0459	26.2502	26.0209	25.6948	25.9521	25.9669	25.6384	25.639	21.4932	23.3268	25.9653	23.5988	26.3349	25.4388	25.5938	25.6576	26.216	26.1478	25.9988	25.734	26.053	0.603794	0.055923	0.147829	0.443088	0.318249	0.550433	0.445878	A0A1D5P810	12	56.2	26.639	0	191.36	21678000000
A0A1D5P814	ENSGALP00000048859	calcium/calmodulin dependent protein kinase ID	CAMK1D	23.6606	23.6759	22.2929	21.4328	22.3793	22.1614	22.3274	22.6117	22.6856	25.1972	21.8703	22.079	25.3326	22.4113	21	22.1611	24.4563	23.1071	22.624	25.0977	23.8712	22.5344	23.156	22.3568	21.0371	22.0407	21.907	23.8726	21.7245	22.2402	21.9031	22.5519	0.853363	0.241042	0.336007	0.0716193	0.842146	0.582457	0.726785	A0A1D5P814;A0A3Q2TYQ0	9	30.9	42.211	0.00033591	13.819	624570000
A0A1D5P832	ENSGALP00000048877	poly	A0A1D5P832_CHICK	24.5745	24.4186	24.1994	24.7842	24.9795	24.6941	24.8146	25.0606	24.4523	24.2292	24.8663	24.6366	24.7101	24.7049	24.5836	24.8745	24.8309	24.562	24.8727	24.2625	25.0811	24.7076	25.1085	24.719	24.8841	24.2552	24.3112	24.6544	24.6222	24.8076	24.7845	24.8492	0.570252	0.266093	0.00237405	0.69222	0.867389	0.432343	0.557685	A0A1D5P832	13	46.7	38.696	0	173.36	9007600000
A0A1D5P856	ENSGALP00000048901	haloacid dehalogenase like hydrolase domain containing 2	HDHD2	24.0871	23.5452	24.0829	23.1267	22.8169	23.4809	23.1632	23.8188	21.9627	22.8219	23.4516	24.3665	20.971	23.3671	22.7426	23.5996	23.4387	24.178	23.9287	24.4104	22.8899	23.257	23.1527	23.4367	22.7315	23.9574	24.1796	23.6698	24.3195	23.3588	23.5585	23.5759	0.0952991	0.285114	0.105549	0.163321	0.888976	0.420459	0.323433	A0A1D5P856	8	62.2	28.326	0	46.903	1561600000
A0A1D5P888	ENSGALP00000063582	protein phosphatase 1 catalytic subunit alpha	PPP1CA	27.1121	26.8253	27.3875	25.4461	26.7393	26.6206	27.0372	26.9837	27.0669	26.7294	27.1615	27.0441	27.017	27.0442	26.7796	26.9773	27.008	27.0693	26.9691	24.185	26.414	26.9173	26.0035	26.6668	27.1137	27.1367	26.9403	26.9346	26.7752	26.7517	26.8669	27.2076	0.396674	0.0901774	0.848844	0.426103	0.959397	0.555269	0.887155	A0A1D5P888	22	68.3	39.101	0	323.31	46599000000
A0A1D5P892	ENSGALP00000001460	serine and arginine rich splicing factor 6	SRSF6	25.5309	25.5536	25.3177	23.2037	26.1365	26.1057	25.8685	25.7313	25.3096	25.0772	25.9379	25.7655	25.9502	25.6809	25.4643	25.8764	25.9504	25.4354	25.7865	25.2309	26.6638	25.7497	26.375	25.6387	25.3401	25.0999	24.4537	25.6171	25.5658	25.8349	25.6571	25.6855	0.59582	0.509354	0.00383661	0.0890821	0.77134	0.293454	0.235661	A0A1D5P892	12	26.8	40.521	0	85.552	15718000000
A0A1D5P893	ENSGALP00000066754	polyrC binding protein 2	A0A1D5P893_CHICK	26.9091	27.3739	26.9389	27.9344	26.9154	27.0746	27.1626	27.419	26.9015	26.9226	27.5359	27.248	27.3165	27.3324	27.0758	27.2584	27.3556	27.1352	27.3879	27.5797	27.7692	27.301	27.7185	27.1494	26.9865	27.063	26.6014	27.1975	27.1414	27.255	27.2129	27.2592	0.605021	0.0755387	0.403234	0.10646	0.270679	0.3323	0.784417	A0A1D5P893;A0A1D5PAH2;A0A1D5PD11	11	47.6	34.832	0	323.31	60683000000
A0A1D5P8C3	ENSGALP00000048969	AP_endonuc_2 domain-containing protein	A0A1D5P8C3_CHICK	24.2726	22.6084	23.9403	22.5428	24.1374	23.7871	23.6576	23.8316	24.1933	23.9055	23.4322	23.5879	23.7896	23.6278	23.7076	23.7554	23.6724	23.3676	23.5902	21.7439	22.9868	24.1337	22.1195	23.7045	23.535	23.7649	23.9833	23.483	23.5217	23.6769	23.6192	23.7924	0.220364	0.116723	0.499279	0.39063	0.670677	0.362033	0.634573	A0A1D5P8C3	13	47.3	43.985	0	76.821	3850200000
A0A1D5P8F9	ENSGALP00000049006	canopy FGF signaling regulator 2	CNPY2	24.868	24.8747	24.9062	25.9338	24.701	24.2247	24.7543	24.2495	24.9043	24.6454	24.145	24.4865	24.587	24.4466	24.656	24.5589	24.5119	24.9018	24.4408	25.2671	25.3215	24.3886	25.3108	24.5332	24.4775	24.8168	25.1565	24.7807	24.4143	24.053	24.7311	24.9084	0.610315	0.112564	0.127516	0.722823	0.370826	0.58045	0.050397	A0A1D5P8F9	7	51.1	21.189	0	111.22	7151000000
A0A1D5P8H7	ENSGALP00000049025	exportin 1	XPO1	26.4992	25.7446	26.4575	22.037	26.0274	26.0746	26.0545	26.1122	26.4687	25.556	26.0435	26.209	26.1121	26.1225	25.9942	25.9379	26.151	26.3342	25.9641	22.8807	25.6025	26.3103	25.5138	25.9254	26.3153	26.2291	26.1626	26.226	25.7765	25.9104	25.9867	26.1477	0.997857	0.184006	0.43792	0.908823	0.651669	0.229092	0.927126	A0A1D5P8H7	44	50.8	123.16	0	323.31	42646000000
A0A1D5P8I3	ENSGALP00000049031	splicing factor proline and glutamine rich	SFPQ	26.6481	26.5594	26.1842	27.3306	27.4017	27.367	27.1828	27.5001	25.8682	26.6371	27.3884	27.1208	27.3575	27.3389	27.0385	27.2115	27.0971	27.0443	27.3095	28.0512	27.644	27.1269	27.6094	27.2408	26.724	26.4584	25.6932	27.1024	26.7743	27.1442	27.1096	27.047	0.661483	0.033971	0.00736667	0.0496338	0.308317	0.619903	0.249035	A0A1D5P8I3	27	40	69.532	0	323.31	69690000000
A0A1D5P8I7	ENSGALP00000049035	isocitrate dehydrogenase	IDH2	27.3933	27.4282	27.5865	27.0752	27.2141	27.0135	26.8496	26.9268	27.3137	27.4663	26.9643	26.8025	26.8227	27.2097	26.9234	27.1052	26.9233	27.246	26.9222	26.661	27.045	26.9673	27.1852	27.2974	27.2996	27.2662	27.5687	27.1688	26.9927	27.0339	26.901	27.0748	0.629902	0.873253	0.0323698	0.0939266	0.217616	0.354098	0.0115822	A0A1D5P8I7	34	64.4	50.482	0	323.31	116900000000
A0A1D5P8M7	ENSGALP00000049076	lipase maturation factor 2	LMF2	22.9452	25.0456	24.0063	24.748	25.2925	25.9054	25.519	25.6906	23.6266	25.0473	25.6837	26.19	25.6645	25.7848	25.8886	26.0491	25.5998	24.8398	25.7043	23.9736	23.8941	25.218	23.7386	25.1958	24.1373	24.9841	24.2918	25.8707	25.4366	26.0479	25.783	26.3576	0.630562	0.0301607	0.0155071	0.992899	0.144789	0.393882	0.035077	A0A1D5P8M7	13	25.1	81.593	0	166.52	12904000000
A0A1D5P8M8	ENSGALP00000049077	LRR binding FLII interacting protein 2	LRRFIP2	25.1605	22.5266	22.5315	22.7556	22.9874	23.8352	23.0316	22.8445	22.386	23.2128	23.4282	23.0747	23.2968	23.473	22.9498	23.1988	23.1094	22.7778	23.2104	21.7813	21.9853	23.5001	24.0975	22.4083	21.9787	22.5311	24.9704	22.9964	23.4967	23.0998	23.0368	23.4184	0.619962	0.664547	0.630012	0.475457	0.803949	0.904223	0.724335	A0A1D5P8M8;A0A1D5P1C0;A0A3Q2UD46;A0A3Q2UIP1;A0A3Q2TWK5;A0A3Q3AS85	8	22	52.045	0.00039324	21.475	1620800000
A0A1D5P8P3	ENSGALP00000049092	collagen type IV alpha 1 chain	COL4A1	24.6964	25.1612	24.6977	26.7434	24.8841	25.2351	25.7203	25.6826	23.9928	23.5497	25.2281	25.8387	25.3475	26.0815	24.9048	25.8969	25.6711	24.8317	25.821	26.3091	25.8651	23.7598	25.9019	25.7316	23.2414	24.3978	23.4405	25.7578	26.2481	25.0121	26.4901	25.5513	0.939233	0.243496	0.0746994	0.715068	0.797396	0.0277252	0.363581	A0A1D5P8P3	10	7.8	160.77	0	276.64	21217000000
A0A1D5P8P5	ENSGALP00000016469	eukaryotic translation initiation factor 2B subunit gamma	EIF2B3	23.0062	21.4888	22.4829	21.3808	23.4862	23.4862	23.2278	23.4339	22.7507	24.9553	23.3117	23.5364	23.2033	23.2961	23.4601	23.3927	23.1208	23.1346	23.2723	24.7184	23.5948	23.4214	22.5145	23.1664	22.771	23.2253	22.6834	23.5487	22.9875	23.2687	23.3664	23.2558	0.506385	0.213144	0.329302	0.0229046	0.131926	0.192172	0.0119069	A0A1D5P8P5;F1NBJ8	9	28.1	48.909	0.00043706	29.081	2123700000
A0A1D5P908	ENSGALP00000049207	canopy FGF signaling regulator 3	CNPY3	30.8504	31.9568	31.453	23.046	31.0576	30.2488	30.7494	30.7158	31.325	31.0081	31.1587	31.1399	30.9319	23.9637	30.9104	30.4834	31.0162	31.1098	30.8885	22.9394	31.2068	24.1132	30.9136	30.9747	30.8844	31.2384	31.6462	31.1163	31.0032	30.9394	30.5298	30.7937	0.983657	0.308569	0.833121	0.361903	0.870292	0.28392	0.479428	A0A1D5P908	7	30.4	28.116	0.00049116	38.073	195910000000
A0A1D5P973	ENSGALP00000055599	secretion associated Ras related GTPase 1B	SAR1B	24.3674	24.2468	24.5673	20.8694	24.9154	24.8815	25.05	24.7155	24.0807	24.9346	24.416	24.6963	24.8258	24.5354	24.796	24.8606	24.614	25.0762	24.6021	23.5881	22.9134	24.7326	24.2251	24.947	24.6885	25.1	24.3823	24.8412	24.9792	24.9055	24.9343	24.755	0.562547	0.0973944	0.182766	0.93483	0.121653	0.492643	0.15944	A0A1D5P973	11	83.8	22.391	0	107.19	4447300000
A0A1D5P991	ENSGALP00000005295	retinoic acid induced 14	RAI14	24.884	21.6451	25.4788	24.0294	22.9746	22.586	22.7369	23.4059	25.2137	22.7572	22.6627	22.6032	21.9202	22.9663	22.5491	23.3152	22.8266	21.6887	22.9517	24.5813	23.4928	22.2788	23.0657	23.3372	23.7455	21.596	22.9653	22.2001	22.3497	22.7029	23.3147	22.6436	0.290894	0.255558	0.275295	0.851671	0.191608	0.691641	0.793157	A0A1D5P991;E1C6R7	26	34.5	107.15	0	74.119	2293600000
A0A1D5P9D0	ENSGALP00000049331	MOB kinase activator 1A	MOB1A	24.2507	24.0985	24.4689	24.5164	24.5894	24.0544	24.1755	24.0825	24.2335	23.7842	24.3251	24.335	24.6169	24.0705	24.1449	24.1742	24.143	23.7499	24.1245	24.2591	25.0747	24.6252	24.9865	24.1035	23.4108	24.1323	23.6534	24.5006	24.3549	24.1345	23.907	24.1645	0.732455	0.0631227	0.0697682	0.203071	0.0548117	0.611331	0.174817	A0A1D5P9D0;F1NW83	5	32.9	25.077	0	49.72	3702900000
A0A1D5P9D4	ENSGALP00010005534	importin 4	IPO4	21.9286	22.2002	23.603	25.4354	21.477	22.2709	21.367	22.0882	25.1395	25.1208	21.6518	23.355	22.1788	22.7077	21.0421	20.1966	21.4657	21.7062	24.4504	24.9259	25.4485	21.6226	24.1344	22.1142	22.1601	21.7563	22.0244	21.4122	21.4852	23.7441	21.2402	21.906	0.98285	0.245503	0.0949934	0.157989	0.0371531	0.705703	0.658407	A0A1D5P9D4	5	18.8	50.59	0.00050813	40.705	429920000
A0A1D5P9D7	ENSGALP00010037531	SWI/SNF related, matrix associated, actin dependent regulator of chromatin subfamily c member 2	SMARCC2	23.6031	23.7182	24.1953	21.1672	24.8067	24.5522	24.6366	24.7889	21.9994	24.013	24.5647	24.7961	24.7442	24.8313	24.5581	25.0388	24.5609	24.3058	24.7715	23.4364	24.5592	24.5845	24.6933	24.6191	22.941	23.8597	23.4613	24.5803	24.5072	24.3911	24.6219	24.9819	0.502438	0.833885	0.00160514	0.222363	0.258993	0.995687	0.286579	A0A1D5P9D7	30	38.2	129.93	0	323.31	11637000000
A0A1D5P9E1	ENSGALP00000049342	COMM domain containing 9	COMMD9	26.016	22.6299	23.1682	24.3655	23.6814	23.1948	23.2449	23.4411	22.9236	24.8934	24.5995	23.2452	23.655	23.6439	23.8435	23.2094	23.1574	23.2821	25.1743	23.53	23.7604	23.5173	22.0857	23.2233	23.4046	22.733	22.9779	23.6938	23.7512	23.6826	23.4682	23.6811	0.308453	0.98829	0.300554	0.892249	0.486895	0.217489	0.503545	A0A1D5P9E1	8	57.3	21.816	0.00039216	21.4	1848400000
A0A1D5P9E6	ENSGALP00000046626	DNA topoisomerase 2	A0A1D5P9E6_CHICK	23.7745	22.1113	23.5901	25.4567	24.0102	24.7945	24.8616	24.3175	24.034	22.0823	25.1313	22.9388	24.1308	24.5161	24.3365	24.3144	24.5252	24.2903	24.3134	24.5834	22.2324	24.5862	23.8314	23.707	22.1581	24.1375	23.5949	24.442	24.5774	24.4041	23.8712	24.1019	0.832035	0.653439	0.276064	0.894966	0.169739	0.227171	0.236284	A0A1D5P9E6;A0A1D5P1T6;F1NZF0	38	30.7	174.98	0	57.332	3694200000
A0A1D5P9F9	ENSGALP00000049361	complement component 3	C3	26.5253	27.5617	26.8822	26.887	27.2225	26.4496	26.9151	26.606	27.1171	27.5741	27.3939	27.4658	26.7394	27.4251	28.1396	27.6144	27.1523	26.8671	27.2457	26.9204	26.8867	26.9398	26.8873	27.6962	27.2754	28.1839	28.4744	27.3036	28.3485	28.3617	27.6058	27.1129	0.0741861	0.000379835	0.962515	0.522047	0.781877	0.698005	0.679205	A0A1D5P9F9	79	57.9	198.98	0	323.31	113280000000
A0A1D5P9H5	ENSGALP00010016047	ubiquitin specific peptidase 15	USP15	22.6568	24.2974	22.7696	24.0427	22.9035	23.4946	23.2148	22.6971	22.7033	21.777	23.2551	23.2136	23.2656	23.0029	23.0243	23.1959	23.0466	22.4399	23.0083	22.2564	25.2872	23.2704	21.6597	22.683	22.0632	23.1183	22.6446	23.0857	23.3846	22.5738	22.9652	23.4859	0.543111	0.478042	0.374261	0.580419	0.39562	0.574536	0.384735	A0A1D5P9H5;A0A1D5P1U9	25	37.3	112.1	0	100.45	3783900000
A0A1D5P9P3	ENSGALP00000051375	actinin, alpha 1	ACTN1	28.7728	29.0358	28.6999	28.7144	28.9398	28.884	29.0578	29.0513	28.6793	29.0719	28.9833	28.9928	28.8937	28.9625	29.0534	29.0299	28.8141	28.8882	28.6931	27.6151	28.7208	28.9174	28.896	28.9549	28.8528	28.6155	28.3133	28.7054	28.9051	28.681	29.2653	28.9968	0.0541941	0.370688	0.017626	0.827778	0.206156	0.680402	0.798668	A0A1D5P9P3	82	82.2	105.69	0	323.31	409610000000
A0A1D5P9P4	ENSGALP00000063870	potassium channel tetramerization domain containing 12B	KCTD12B	24.3632	22.9376	23.8873	24.3814	24.1241	24.8783	24.0468	23.849	24.2659	22.7126	24.6842	23.5335	24.4235	24.8691	24.4798	24.1312	24.0665	23.6769	24.0304	23.7028	25.1599	24.3261	25.246	24.0532	23.5256	24.0152	24.1277	23.9159	24.6442	24.5509	24.4399	24.9562	0.322777	0.849363	0.00129776	0.80256	0.430589	0.708208	0.559951	A0A1D5P9P4	12	37.2	35.196	0	113.09	8357000000
A0A1D5P9Q2	ENSGALP00000051542	cytokine induced apoptosis inhibitor 1	CIAPIN1	24.2761	24.4648	24.4242	23.8342	24.3896	24.4127	24.0014	23.8073	24.2743	24.1071	23.9928	24.2902	24.0266	23.7654	23.8686	24.0501	24.0595	24.068	23.8604	22.6994	22.8437	24.2506	22.7283	23.9088	23.2857	24.1727	24.1163	24.0261	24.1603	24.1589	23.8508	23.8875	0.0205666	0.408478	0.447265	0.0725738	0.726582	0.725306	0.414658	A0A1D5P9Q2;A0A1D5PAY6	12	52.6	32.961	0	89.617	5765900000
A0A1D5P9Q7	ENSGALP00000064176	SEC31 homolog A, COPII coat complex component	SEC31A	23.278	23.6765	23.9756	24.9085	24.3005	24.1155	24.2303	24.3439	23.7309	23.6318	24.1228	23.9206	24.0618	24.1887	23.8538	24.3256	23.9589	24.088	24.0615	22.3655	24.2686	24.0562	24.2002	24.0705	23.5821	23.6614	23.2012	24.033	23.9434	23.9233	24.5145	24.1588	0.30038	0.671766	0.0152945	0.702472	0.417537	0.939434	0.977673	A0A1D5P9Q7;A0A3Q3ANW1;A0A3Q2UK47;A0A3Q2TXN7;A0A3Q3AQV2;A0A3Q2UED1	30	31.2	136.83	0	259.53	10414000000
A0A1D5P9T4	ENSGALP00000049492	unc-45 myosin chaperone A	UNC45A	22.1154	22.1941	23.0798	22.5587	22.204	23.3149	22.8019	23.0565	21.4237	21.6685	23.4057	22.9518	22.8672	22.9526	22.5812	23.1201	23.268	22.8085	23.0767	23.1755	23.0812	23.2835	22.5283	22.4496	23.3645	22.7997	22.1767	23.1319	23.3167	22.6761	23.0576	22.9326	0.0963496	0.839992	0.289316	0.96074	0.167143	0.451095	0.762147	A0A1D5P9T4;A0A3Q3AW40;A0A1D5PEF5;A0A3Q2U3E9	24	35.6	102.59	0	209.02	2944400000
A0A1D5P9Z1	ENSGALP00000060364	acid phosphatase 1, soluble	ACP1	25.4624	25.0753	25.7539	24.1153	24.4654	24.4326	24.7611	24.5807	26.0421	25.1359	24.6845	24.6437	24.4679	24.7011	23.9971	24.4038	24.695	25.0962	24.2179	24.2168	24.477	24.4311	24.3713	24.2066	25.4287	25.1288	25.1384	24.6865	24.0095	23.3744	24.2027	24.5832	0.0890752	0.915545	0.000531749	0.580236	0.952688	0.104801	0.293323	A0A1D5P9Z1	9	60.1	18.085	0	57.726	5843500000
A0A1D5PA09	ENSGALP00000067201	ATPase H+ transporting V1 subunit C1	ATP6V1C1	23.6497	23.4536	23.6477	21.5273	24.3297	24.497	24.3882	23.9758	22.9116	22.9748	24.1704	24.2331	23.8234	24.2487	24.7174	24.0324	23.8401	22.1916	23.681	24.8922	23.9786	24.8522	23.9112	23.6634	22.55	23.9632	24.1291	23.8569	24.8271	24.652	23.9743	24.2621	0.513285	0.481855	0.00458242	0.91334	0.548143	0.810772	0.350333	A0A1D5PA09	20	52.9	44.14	0	186.22	5810800000
A0A1D5PA36	ENSGALP00000049596	CDK5 regulatory subunit associated protein 3	CDK5RAP3	22.7293	23.9414	21.5769	21.9749	22.5814	22.8807	22.681	22.59	22.1579	21.4807	22.5726	22.5037	22.6009	22.6508	22.7579	22.7468	22.2071	22.8424	22.5224	22.9227	23.74	22.8252	25.1323	22.6143	21.2724	23.3452	22.1122	22.516	22.5275	23.0193	23.0713	22.8582	0.190177	0.154102	0.0322779	0.498596	0.364714	0.988371	0.418068	A0A1D5PA36;A0A1D5NUK4	11	24.1	57.131	0.00046404	33.201	1491900000
A0A1D5PAA8	ENSGALP00000049668	glycogenin 1	GYG1	24.6084	23.6292	23.6991	24.3647	24.0177	24.2508	24.0216	23.8967	23.7554	23.4915	23.5034	23.6957	24.2379	24.0376	24.3952	23.7732	23.4882	23.2186	23.7742	21.7286	22.7131	24.1116	22.3268	23.6612	22.956	23.462	23.9229	23.635	24.0241	24.1328	23.9312	24.1719	0.00893732	0.217392	0.10761	0.0252249	0.728111	0.196238	0.881121	A0A1D5PAA8	12	56.9	37.2	0	198.56	4999700000
A0A1D5PAE0	ENSGALP00000049703	endoglin	ENG	23.5525	22.8646	24.378	25.528	23.3955	23.3298	23.604	23.6516	24.127	22.6144	24.0491	23.7364	23.2432	23.6795	23.4389	23.6702	24.0901	24.0861	24.2279	23.2495	23.4366	23.4098	19.5155	23.5725	23.8664	24.051	24.0914	23.896	23.706	23.5062	23.9581	23.5148	0.590231	0.514236	0.0583809	0.182834	0.412576	0.209233	0.594666	A0A1D5PAE0	16	29.7	78.278	0	89.733	5358900000
A0A1D5PAE4	ENSGALP00000049707	hepatoma-derived growth factor	HDGF	26.6976	26.9983	26.5561	27.3729	26.7445	26.6566	26.2973	26.8125	26.3943	26.6602	26.6637	26.5829	26.6574	26.5103	26.731	26.7288	26.5564	26.6528	26.7171	27.4802	27.1205	26.3699	27.242	26.8376	26.4473	26.6026	26.6919	26.4539	26.4941	26.6585	26.6134	26.5499	0.779387	0.0217472	0.739191	0.408826	0.4809	0.359604	0.331139	A0A1D5PAE4	13	44.4	26.248	0	178.75	26737000000
A0A1D5PAE8	ENSGALP00010016338	leukotriene A4 hydrolase	LTA4H	28.3493	27.3061	28.3475	27.4332	27.6634	27.1158	27.2055	26.9618	28.0285	27.5118	27.5162	27.2721	27.3195	27.1391	27.0955	27.2155	27.3057	27.602	27.0349	24.0975	27.3455	27.4847	27.4647	26.9244	27.9815	27.7088	28.0012	27.095	26.7163	27.1894	27.029	27.2221	0.169117	0.525357	0.356627	0.194556	0.228705	0.202483	0.0827959	A0A1D5PAE8	35	59.1	76.639	0	323.31	86154000000
A0A1D5PAM2	ENSGALP00010010817	guanylate cyclase 1 soluble subunit beta	GUCY1B3	24.6458	23.499	24.4532	23.312	24.968	23.4035	23.8195	24.3172	24.3367	24.483	24.0825	24.0263	24.1308	23.7514	23.8439	24.2299	24.3045	24.403	24.1037	24.0988	23.9444	23.9122	24.0344	24.4285	24.0928	24.04	23.6346	23.7363	23.9466	23.4843	24.043	23.6509	0.515384	0.339057	0.545008	0.173848	0.788073	0.540358	0.423458	A0A1D5PAM2;A0A1D5PG10;A0A1D5PPY7;F1P0M1	22	42.4	78.775	0	137.58	4537500000
A0A1D5PAM4	ENSGALP00000049787	heat shock factor binding protein 1	HSBP1	24.9589	25.4592	25.4825	23.5464	25.3639	25.421	25.5901	25.601	25.6549	23.4289	25.9445	25.0346	25.472	25.2873	25.2533	25.527	25.8724	25.9818	25.6339	22.3167	25.2612	25.3789	25.0777	25.7506	22.0909	25.7709	25.6449	25.4696	23.9204	25.0532	25.4972	25.3958	0.631717	0.710504	0.284503	0.66706	0.810593	0.763247	0.963238	A0A1D5PAM4	5	74	8.5585	0	323.31	5158600000
A0A1D5PAN0	ENSGALP00010039685	proline and arginine rich end leucine rich repeat protein	PRELP	23.4814	26.1374	23.5842	23.9461	23.0487	23.88	24.679	24.332	25.5287	26.6486	24.7419	24.1773	21.9113	24.5524	24.1207	26.0469	25.4561	23.6593	26.1032	22.0449	24.2743	23.759	24.9273	24.7242	23.5177	22.5972	26.4272	26.2897	25.0622	23.9506	27.4504	24.4037	0.636016	0.251492	0.69069	0.988973	0.319027	0.838942	0.547966	A0A1D5PAN0	17	43.7	48.976	0	199.52	9166400000
A0A1D5PAQ3	ENSGALP00000049816	UDP-N-acetylglucosamine pyrophosphorylase 1	UAP1	23.9301	24.6468	24.0645	22.7303	24.145	24.7279	25.5994	23.4871	24.6858	24.0659	24.104	23.2409	23.2423	23.6813	24.018	23.5499	24.1075	24.2377	24.0105	22.552	24.7501	23.7905	23.6136	23.8031	24.0292	24.5071	24.9933	24.6081	23.783	23.341	23.9817	23.067	0.835069	0.716735	0.589622	0.247683	0.28109	0.015541	0.818156	A0A1D5PAQ3	9	26.5	52.515	0	75.118	2166900000
A0A1D5PAR5	ENSGALP00000049828	tubulin, alpha 5	TUBA5	26.1139	26.0924	25.9397	23.3364	26.6447	26.3727	26.3071	26.2333	26.2596	25.295	26.7505	26.0008	26.2532	26.1321	26.0912	26.1258	26.477	26.1793	26.4612	22.6641	25.5998	25.8329	25.5981	26.2968	26.2168	26.152	25.7562	26.5082	25.3395	26.3006	26.368	26.0031	0.661627	0.286119	0.295559	0.739274	0.492985	0.241558	0.747762	A0A1D5PAR5;A0A1D5PA34	25	61	49.956	0	80.983	13340000000
A0A1D5PAT5	ENSGALP00000049849	SWI/SNF related, matrix associated, actin dependent regulator of chromatin subfamily c member 1	SMARCC1	23.6671	23.6518	23.7432	21.3286	24.6837	24.9798	24.8825	25.0137	24.0523	25.4028	24.8531	24.5913	24.6758	24.8977	24.6801	24.8935	24.588	24.6081	25.0331	23.6147	24.1937	24.8899	24.2222	24.2754	23.4773	23.8194	23.4442	24.936	24.3855	24.611	24.4335	24.9648	0.88187	0.167323	0.00675932	0.0348647	0.149344	0.248354	0.00661646	A0A1D5PAT5	25	32.3	117.73	0	323.31	4928700000
A0A1D5PAU7	ENSGALP00000063067	aminoacylase 1	ACY1	24.7777	24.3187	25.1378	23.5908	24.085	23.6802	23.5479	23.8546	24.4626	24.4569	23.683	23.4987	23.7537	23.7212	23.6823	23.8873	24.0568	23.9104	23.9701	23.3953	22.4294	24.1784	22.7329	24.386	24.5347	24.703	24.6755	24.187	23.3631	23.5762	23.9317	23.8134	0.420603	0.508773	0.00466346	0.0581183	0.644705	0.941012	0.235137	A0A1D5PAU7	17	62.5	45.909	0	87.57	7125600000
A0A1D5PAX8	ENSGALP00010022072	Rac/Cdc42 guanine nucleotide exchange factor 6	ARHGEF6	25.5476	23.144	25.6906	23.3164	26.7461	26.6618	26.1069	26.576	24.5706	25.5747	25.8047	26.5367	26.7904	26.3704	26.5089	26.4099	25.93	24.6701	26.1781	22.5998	24.5691	26.534	22.915	26.2536	24.8594	25.8818	25.5672	25.8681	26.3949	26.4248	26.178	26.7717	0.421379	0.0341378	0.0092456	0.551004	0.209816	0.7213	0.209837	A0A1D5PAX8;F1NEF5;A0A3Q2TXR3;A0A3Q2UDK3	23	44.4	86.053	0	323.31	17104000000
A0A1D5PB11	ENSGALP00010037444	tight junction protein 1	TJP1	24.8068	22.2949	24.3841	21.7347	24.5246	24.0103	24.348	24.5877	24.143	24.4583	24.5164	24.4389	24.1929	24.4207	24.1931	24.7413	25.0074	24.6078	25.3979	22.9594	22.7599	23.8648	21.652	24.5552	23.438	24.1437	23.2801	24.7483	24.0142	24.1877	24.9757	24.0822	0.666058	0.194628	0.878418	0.633036	0.124364	0.606883	0.0320943	A0A1D5PB11;A0A1D5NWX9	32	26.5	189.49	0	140.37	7909800000
A0A1D5PB75	ENSGALP00000049997	solute carrier family 12 member 9	SLC12A9	21.2261	24.9947	22.4782	22.5679	23.758	23.0821	23.1768	23.237	21.1176	23.6504	23.0074	23.1669	23.2364	23.5337	23.0606	22.9728	23.4532	23.1353	22.195	23.3313	22.2036	23.5076	24.011	25.323	24.8308	23.1306	23.6047	22.8652	23.2175	23.7233	23.1884	23.4569	0.193956	0.987379	0.262541	0.754975	0.736106	0.457906	0.487066	A0A1D5PB75	9	15.8	97.855	0	61.748	1390000000
A0A1D5PBA6	ENSGALP00000050030	dynactin subunit 4	DCTN4	23.3204	23.6884	22.9456	23.8867	22.931	23.4986	23.2162	23.0743	23.2105	22.9049	23.0809	22.9837	23.1725	23.0278	23.7679	23.2094	23.0504	23.4975	23.1904	22.305	23.6083	23.2417	23.7676	23.1598	23.6338	21.876	23.0042	22.8899	23.2445	23.3673	23.1945	23.1189	0.434027	0.237192	0.171737	0.898015	0.141603	0.399735	0.304784	A0A1D5PBA6;E1BQQ5	11	37.4	52.43	0.00045249	31.455	1588100000
A0A1D5PBC6	ENSGALP00000050053	asparaginyl-tRNA synthetase	NARS	25.0931	25.1131	25.2273	25.1866	25.2172	25.0246	25.1795	24.866	25.5495	24.8059	25.135	24.9895	24.9829	25.1027	24.8531	24.9912	24.8172	24.9313	24.684	22.5381	25.5572	25.3031	25.5395	24.62	25.1873	25.1052	25.0865	24.974	24.9729	25.0187	24.9629	25.3106	0.304965	0.41787	0.245118	0.238246	0.0730696	0.104906	0.142303	A0A1D5PBC6;A0A1L1RYR6;A0A3Q2U945	28	48.3	64.115	0	299.15	15524000000
A0A1D5PBD8	ENSGALP00000072382	nucleoporin 98	NUP98	21.2426	21.7992	21.0806	20.9294	22.6323	23.1312	23.1998	23.4891	23.1582	22.6042	23.052	23.1802	22.7324	23.2434	23.2881	22.9551	23.2428	22.7601	23.2748	21.8314	22.9905	22.0211	22.6188	23.0231	22.4906	22.1165	22.8394	23.133	23.4255	23.2998	23.1312	23.3272	0.106562	0.000797575	0.000243918	0.0490169	0.0238973	0.0824176	0.000145335	A0A1D5PBD8	27	18.9	192.9	0	78.634	3159600000
A0A1D5PBF6	ENSGALP00000050083	FLII, actin remodeling protein	FLII	23.4775	22.4499	23.6712	24.9609	24.1366	24.47	24.2964	24.2432	22.9315	23.2159	23.9981	24.4227	24.1995	24.483	24.2046	24.1036	23.9348	24.0519	23.9805	21.3511	23.8069	24.2117	22.9231	24.0641	23.7124	23.7874	23.1158	23.9611	24.211	24.1186	24.0004	24.3153	0.350398	0.487829	0.03425	0.443078	0.751033	0.956119	0.890031	A0A1D5PBF6	30	36	140.64	0	214.72	10255000000
A0A1D5PBI5	ENSGALP00010028369	damage specific DNA binding protein 1	DDB1	24.9707	24.9615	24.9985	22.0576	24.8676	24.7969	24.8424	24.6287	24.847	24.8743	24.6253	24.7591	24.7315	24.6039	24.6077	24.6067	24.6455	24.9618	24.7618	23.3296	25.0574	24.7808	24.915	24.5026	23.7974	24.7893	24.8136	24.6929	24.4063	24.6567	24.4896	24.6205	0.873562	0.810181	0.361805	0.528659	0.98966	0.240411	0.7271	A0A1D5PBI5	38	36.6	126.84	0	209.61	16245000000
A0A1D5PBM6	ENSGALP00000050156	NADH:ubiquinone oxidoreductase core subunit S2	NDUFS2	21.8945	23.4575	23.0153	23.3477	24.0373	24.1989	23.5154	24.1875	21.7868	22.9086	23.8038	24.0487	23.5561	23.9792	24.2279	24.0225	23.8197	23.355	24.2768	22.9363	22.2867	23.8586	21.9164	24.2755	22.227	23.3892	23.5871	24.4846	23.4876	24.0188	23.8283	23.9897	0.952546	0.483305	0.103698	0.702974	0.0708584	0.523002	0.273096	A0A1D5PBM6;A0A1D5P3B3;A0A1D5PKE1	16	25.4	84.612	0	98.793	5108900000
A0A1D5PBN1	ENSGALP00000050161	CD44 antigen	A0A1D5PBN1_CHICK	22.3638	23.4516	23.2461	21.3519	22.8142	23.5598	23.2334	22.5983	23.6256	24.2936	23.7859	23.5803	23.2251	23.1705	24.5999	22.5609	23.4574	23.5921	23.5354	25.9439	22.6337	23.3694	23.1268	22.332	23.4565	24.5824	24.3594	23.7069	24.8256	24.179	23.1705	23.9798	0.0464655	0.0193876	0.248286	0.645065	0.236748	0.706475	0.0500729	A0A1D5PBN1;A0A1D5PVD2	4	9.8	43.191	0.00033167	13.337	2581800000
A0A1D5PBN9	ENSGALP00010017303	purine rich element binding protein A	PURA	24.23	24.0769	23.9939	24.9099	24.8958	24.5542	24.5355	24.7995	21.5215	24.8308	24.2519	24.4818	24.6866	24.6768	24.5487	24.5377	24.3386	24.3341	24.5854	21.369	25.5343	24.5798	23.575	24.8411	23.7253	23.9037	25.4083	24.3364	24.4564	24.5534	24.6682	24.7467	0.908213	0.971096	0.0567181	0.312198	0.997385	0.831535	0.356921	A0A1D5PBN9	7	31.8	34.388	0	251.47	4638000000
A0A1D5PBU5	ENSGALP00000050226	kinesin heavy chain member 2A	KIF2A	27.8205	24.398	25.7116	24.8634	22.7012	23.1135	22.3791	22.693	22.7775	23.4045	22.8423	22.4861	22.2363	22.9021	22.4938	22.6937	22.7828	23.425	22.7164	23.5547	22.0847	22.852	22.4195	22.2217	25.2661	25.5085	21.4647	22.617	22.6114	22.3397	22.711	23.0157	0.145997	0.12581	0.000821244	0.00777659	0.265695	0.0859926	0.0321347	A0A1D5PBU5;F1NAZ3	11	15.2	84.059	0.00039262	21.445	997010000
A0A1D5PBY3	ENSGALP00000050265	peroxiredoxin 3	PRDX3	26.394	26.9007	26.3247	26.6432	26.8571	26.7915	26.6477	26.6339	26.663	27.2608	26.6728	26.6072	26.7558	26.6136	26.7136	26.6676	26.6991	26.486	26.7103	24.8424	26.8301	26.6956	26.362	26.9726	26.3509	26.3737	26.8038	26.7323	26.8454	26.7452	26.6051	26.709	0.272071	0.282976	0.172594	0.707249	0.240522	0.232141	0.867473	A0A1D5PBY3;A0A1D5PNR4	12	62.8	25.761	0	246.07	29428000000
A0A1D5PC23	ENSGALP00000050308	transaldolase 1	TALDO1	27.9952	27.3103	28.0453	28.6276	27.1337	26.9999	27.0706	27.1662	28.0521	27.5848	27.2759	27.4185	27.4402	27.4796	27.1154	26.835	27.0427	27.4555	27.0185	28.0493	27.6209	27.3802	27.7141	26.6732	27.934	27.7229	28.0129	27.227	27.1139	27.104	26.8409	27.1443	0.482701	0.637294	0.000905607	0.543498	0.305292	0.861667	0.0359176	A0A1D5PC23	30	68	37.582	0	323.31	78171000000
A0A1D5PC47	ENSGALP00000066477	dystrophin	DMD	22.0029	20.4429	23.2628	24.9451	22.3543	22.0464	21.7086	22.9939	22.9757	22.0043	20.9856	21.5542	22.0123	22.2143	22.5653	22.5322	22.4438	25.0729	22.3706	24.025	22.4008	22.0798	22.7155	22.036	23.8693	22.5687	22.1509	21.4277	22.4754	21.6374	24.6976	21.9506	0.246465	0.400068	0.555816	0.930051	0.50312	0.167139	0.73988	A0A1D5PC47;A0A3Q2UPH9;A0A3Q2TWR1;A0A3Q2TUU4;A0A3Q2U719;F1NS97;A0A3Q3ABK2;A0A3Q2U0M3;A0A3Q2UJC3;A0A3Q2U000	34	13.5	415.49	0	66.685	1371200000
A0A1D5PC90	ENSGALP00000050377	Histidine--tRNA ligase	HARS	23.9331	24.5459	23.6914	23.802	24.4273	25.0377	24.9006	24.5695	24.4725	24.1803	24.8432	24.8385	24.5501	24.7497	24.5209	24.7981	24.5819	24.6101	24.7587	22.673	23.9608	24.3262	24.5515	24.3133	24.1762	24.28	24.0407	24.7647	24.9121	24.6301	24.6561	24.9301	0.497879	0.0705787	0.031037	0.81928	0.732404	0.591459	0.115881	A0A1D5PC90	16	41.7	56.684	0	312.46	7263700000
A0A1D5PC99	ENSGALP00000050386	electron transfer flavoprotein alpha subunit	ETFA	26.2834	26.3191	26.1308	25.9308	26.4341	26.2573	26.1833	25.9988	26.3851	26.2969	25.9594	25.9388	26.2337	26.0471	26.0387	26.1273	26.1239	26.3567	26.1504	24.4203	26.1976	26.3135	25.6691	26.5654	26.294	26.1088	26.3301	26.5456	26.1453	25.8863	25.5969	26.1246	0.431489	0.741431	0.911032	0.429052	0.966205	0.11361	0.197261	A0A1D5PC99;F1N9U8	15	67.8	34.217	0	323.31	36260000000
A0A1D5PCA7	ENSGALP00000050394	thyroid hormone receptor interactor 12	TRIP12	22.2591	25.1806	22.2633	22.5412	22.2842	23.6725	23.094	23.1183	22.8704	21.598	22.9734	23.0633	22.8801	22.9625	23.227	23.1859	22.7702	22.7623	23.1903	25.2349	22.3537	22.6178	26.057	22.6667	21.2302	22.0547	21.8605	23.2106	22.9416	23.1065	22.7651	23.3159	0.866764	0.13383	0.370691	0.341637	0.749582	0.312764	0.700866	A0A1D5PCA7;E1BZV7;A0A1D5PFC0;A0A3Q2UA81;A0A1D5PPB9	25	19.5	223.41	0	59.688	2632900000
A0A1D5PCI5	ENSGALP00000050474	NEDD8 activating enzyme E1 subunit 1	NAE1	24.3843	23.6725	24.3185	23.4092	23.1127	23.4047	23.5399	23.8181	24.0038	21.4393	23.4732	23.7234	23.2918	23.4495	23.4359	23.4321	23.4556	23.8087	22.7872	24.3268	23.1463	23.6269	23.464	24.0676	24.0673	23.6158	23.9942	23.5845	23.1485	23.362	23.3754	23.4559	0.655893	0.264233	0.34629	0.286035	0.732936	0.738215	0.134799	A0A1D5PCI5	14	44.7	60.442	0	114.98	2505300000
A0A1D5PCU1	ENSGALP00000050582	solute carrier family 25 member 5	SLC25A5	26.5152	26.7868	26.4297	21.4607	27.2788	27.0911	26.8974	27.0558	26.4817	27.204	26.6499	26.9397	27.079	27.2401	26.8002	26.8861	27.1692	27.0559	27.0028	23.8071	27.0812	26.99	26.8852	27.08	26.9455	26.926	26.3831	27.1886	27.0256	26.7332	26.6036	26.8622	0.638533	0.245662	0.0981867	0.506811	0.419774	0.132978	0.611847	A0A1D5PCU1;F1NJ10	22	71.5	32.864	0	310.2	19574000000
A0A1D5PCX2	ENSGALP00010005939	charged multivesicular body protein 2A	CHMP2A	20.3943	22.8965	22.4118	23.746	22.9086	22.3882	22.9917	22.8753	19.8247	24.1344	22.763	22.6084	22.7955	23.0787	22.7081	22.8766	22.4195	22.8405	21.5911	24.4478	24.1461	22.9092	24.4467	22.5489	23.0508	22.2206	22.0402	22.3066	22.33	22.8009	22.8105	22.0292	0.538526	0.334331	0.232107	0.305216	0.897312	0.729045	0.624212	A0A1D5PCX2	4	16.4	24.819	0.00041545	24.995	1001100000
A0A1D5PD25	ENSGALP00010029882	EF-hand domain family member D2	EFHD2	20.6919	22.0025	21.6731	22.864	23.606	23.7891	22.9255	22.1348	24.7214	23.4758	23.2804	23.0007	22.8071	23.7064	22.8482	22.7712	22.8841	22.3772	23.8454	23.7839	23.571	23.317	22.7195	21.6247	25.5342	21.9859	20.8643	22.3533	23.2995	23.0503	22.3023	23.5727	0.888534	0.309936	0.63052	0.158628	0.588163	0.433766	0.0657314	A0A1D5PD25	6	27.5	24.563	0.00032982	13.118	1043400000
A0A1D5PD32	ENSGALP00010017873	DEAD-box helicase 17	DDX17	26.1136	26.1395	26.1271	25.6383	26.9647	27.0914	26.9241	27.0051	25.7186	26.2654	26.905	26.8065	26.9331	27.0757	26.8514	26.969	26.7057	26.6812	26.8515	25.7351	26.6729	26.8315	26.7411	26.7974	26.362	26.1989	25.4519	26.6294	26.7718	26.9012	26.7557	27.0282	0.830442	0.754592	2.31e-05	0.213582	0.256908	0.963793	0.0729916	A0A1D5PD32	34	45.2	73.041	0	323.31	62882000000
A0A1D5PD41	ENSGALP00000050682	WD repeat domain 77	WDR77	24.6862	24.0051	24.6909	24.8561	24.3178	24.2957	24.4659	24.1404	24.3084	24.7204	24.462	24.3581	23.9861	24.5391	24.2395	24.1358	24.5758	24.7645	24.1843	24.3325	26.204	24.717	23.7299	23.5791	24.882	24.9301	24.9062	24.0121	24.167	25.0843	23.7023	24.5365	0.49688	0.851679	0.361021	0.784441	0.721109	0.616864	0.585387	A0A1D5PD41	12	54.6	38.49	0	49.053	4743100000
A0A1D5PD59	ENSGALP00010041467	epidermal growth factor receptor pathway substrate 15 like 1	EPS15L1	24.6064	23.6619	24.1143	23.9966	24.0686	24.4538	24.2127	24.5507	22.2137	23.2455	24.5977	24.2611	24.2861	24.3364	24.4386	24.781	24.6086	22.0875	24.5516	24.4696	24.4387	24.4175	24.3863	24.6236	23.3096	24.3842	23.2146	24.0537	24.3576	24.6427	25.39	24.5097	0.667409	0.744829	0.00939492	0.63639	0.660556	0.248352	0.825922	A0A1D5PD59;F1P2G2;A0A3Q3B2A2	17	25.6	101.81	0	70.224	3897200000
A0A1D5PD62	ENSGALP00010023396	reticulon 4	RTN4	21.4235	24.8723	23.5173	25.5851	22.288	24.4608	21.6898	24.4992	23.3316	23.9559	24.1931	24.3962	24.9648	24.2538	24.096	24.7797	24.9848	22.1082	24.5236	24.9748	24.9876	23.6593	22.3186	24.6068	23.708	23.9242	23.9385	24.9139	24.4481	24.532	25.1876	23.9819	0.478118	0.20575	0.94899	0.616216	0.887791	0.249089	0.751783	A0A1D5PD62;A0A1D5P5K2;A0A1D5NVV2;A0A1D5PPG9;A0A3Q2U086	5	20.6	36.171	0.00051099	41.112	3592800000
A0A1D5PD83	ENSGALP00000050727	GIT ArfGAP 2	GIT2	22.3885	21.5708	23.7082	25.0641	24.7372	24.5482	24.2768	24.6407	23.3549	24.9112	24.0887	24.7003	24.7366	24.7204	24.7279	24.6034	23.918	22.6662	24.0735	22.8225	23.3313	24.8566	23.1564	23.1764	23.9212	23.992	22.7547	23.8382	24.6629	24.5195	24.7379	24.9612	0.214223	0.0225812	0.00638906	0.910845	0.675737	0.924722	0.107031	A0A1D5PD83;A0A3Q3B1K8;A0A3Q2U8V1;A0A3Q2UB99	26	50.2	84.518	0	294.96	5743500000
A0A1D5PD86	ENSGALP00000062046	2,4-dienoyl-CoA reductase 1, mitochondrial	DECR1	24.2972	25.5776	24.3405	25.9915	26.209	25.6262	25.408	24.3874	24.2224	25.5218	24.9457	25.8784	25.2271	25.2569	25.3991	24.9092	25.6642	24.9378	25.6323	26.6082	25.2969	25.5078	25.7012	26.2188	21.1543	25.1736	26.2147	25.9576	25.185	24.9799	25.0934	24.9609	0.849725	0.209742	0.572882	0.273377	0.99356	0.911692	0.598013	A0A1D5PD86;A0A1L1RTA1	10	40.2	35.746	0	255.88	8929200000
A0A1D5PD87	ENSGALP00000071839	striatin 3	STRN3	22.6354	22.2717	23.1124	25.1253	23.8537	23.5909	23.4764	23.7066	20.0243	22.66	23.4901	23.6932	23.6412	23.4948	23.7056	23.3411	23.4713	22.6901	23.1619	24.649	23.2842	23.6051	21.3749	23.4433	22.6185	23.1166	23.1309	23.6132	23.8291	23.4017	23.5689	23.5808	0.889415	0.622796	0.297356	0.346146	0.238905	0.182797	0.79599	A0A1D5PD87;A0A3Q2TY03;A0A3Q2UHY3;A0A1D5PSR0	13	29.3	79.364	0.0004902	38	3041600000
A0A1D5PD98	ENSGALP00000050353	complement component 5	C5	22.6338	23.7957	24.1628	20.9754	24.1098	23.5271	23.9133	23.3919	24.2473	22.8657	24.2704	24.1873	23.8432	24.0141	24.89	24.7206	24.4958	25.2168	24.4105	23.8001	20.8952	24.1032	22.0821	24.4774	22.1843	24.1833	24.7318	24.3425	25.4108	25.3196	24.4653	24.2327	0.397515	0.0429457	0.608634	0.839781	0.18271	0.124543	0.0443925	A0A1D5PD98;E1BRS7;A0A1D5PC67	26	26.1	185.27	0	180.36	3440500000
A0A1D5PDA1	ENSGALP00000050745	enoyl-CoA hydratase 1	ECH1	22.453	21.9924	23.1672	23.7994	23.9695	23.2294	22.6536	23.0392	22.5771	24.2585	23.1266	23.2437	23.152	23.4324	22.8021	23.6828	23.7715	23.4536	23.5765	23.0962	21.2232	22.7469	23.4955	24.4782	20.4977	23.6813	25.2632	24.2098	22.7415	22.9606	23.0576	22.9221	0.915644	0.795047	0.647381	0.660409	0.353948	0.772091	0.776431	A0A1D5PDA1	11	24.6	56.388	0	62.257	2496200000
A0A1D5PDA2	ENSGALP00010006129	cullin 2	CUL2	23.4762	21.0277	23.635	22.7614	23.3044	23.3247	22.5685	24.2537	23.4031	23.051	24.0157	23.682	23.0504	21.1608	23.1812	23.7959	23.1655	26.1507	22.8993	23.1995	21.6789	25.7317	21.8065	22.7238	23.338	23.1633	23.9252	23.2909	24.362	22.1523	22.4263	23.4509	0.564633	0.968428	0.427671	0.732333	0.503555	0.607088	0.247194	A0A1D5PDA2;F1N829;F1P2W9	10	16.4	90.379	0.0003601	16.764	922670000
A0A1D5PDA8	ENSGALP00000050752	GTPase, IMAP family member 6	GIMAP6	22.8896	23.7921	23.6937	21.8376	22.3356	24.1031	23.3543	23.0855	25.1596	23.1664	22.7092	23.5574	23.3218	23.4279	23.602	23.0488	22.6075	24.1338	21.981	20.3863	23.4285	23.7888	23.5933	22.4049	26.6083	22.3002	22.7383	22.4328	24.1688	23.957	22.6727	23.7833	0.743414	0.157988	0.525702	0.592871	0.425852	0.397385	0.785223	A0A1D5PDA8	10	41.4	29.053	0.00052301	43.293	2781800000
A0A1D5PDC1	ENSGALP00000057206	clathrin, heavy chain-like 1	CLTCL1	23.598	23.2721	23.6446	24.0149	24.4359	23.7966	24.2147	24.1771	23.0145	24.0454	24.0531	23.9336	24.5129	23.88	23.9883	24.129	24.1357	24.0178	24.3945	23.2277	23.1725	23.9635	23.1446	23.6839	23.6713	23.7075	22.0531	23.8999	23.4109	23.8335	24.2176	24.1648	0.14576	0.888411	0.142848	0.661121	0.260583	0.205127	0.088535	A0A1D5PDC1;A0A1D5P650;A0A1D5PJH5;A0A1D5PW75;A0A1D5PAU8	70	46.3	190.8	0	323.31	6156700000
A0A1D5PDC7	ENSGALP00000050771	protein phosphatase 2 regulatory subunit B'delta	PPP2R5D	22.9519	20.6473	23.3578	22.4181	23.466	23.2099	23.1617	23.0921	23.2107	23.5217	23.0098	23.5637	22.8623	23.0653	23.0707	23.0236	23.0342	23.0943	23.1219	21.7821	23.8036	23.1339	24.9753	22.6312	23.7231	23.3653	22.8567	23.204	22.7656	22.8815	23.2159	23.092	0.399457	0.479755	0.208889	0.33503	0.98957	0.012908	0.970455	A0A1D5PDC7;A0A1L1RTN3	14	39.2	56.217	0	64.905	2175300000
A0A1D5PDE6	ENSGALP00000050791	myristoylated alanine rich protein kinase C substrate	MARCKS	27.6943	27.4766	27.7262	28.5172	27.2465	26.657	26.7239	27.0418	27.754	27.7669	27.5271	26.4194	26.855	26.5452	26.6328	26.9676	27.2109	27.2911	27.2654	28.2862	27.8689	26.8071	27.8204	27.0121	27.6141	27.4172	27.1895	27.0942	26.3608	26.9251	27.4339	26.6508	0.783044	0.0378982	0.00192966	0.917697	0.149424	0.96171	0.294722	A0A1D5PDE6	18	83.3	27.643	0	323.31	68006000000
A0A1D5PDE7	ENSGALP00000050792	peptidylprolyl isomerase E	PPIE	24.9213	24.7256	24.6137	23.5643	24.8231	24.6222	24.2318	24.7512	24.9112	24.7004	24.9676	24.245	24.6379	24.6067	24.2891	24.7658	24.4116	25.043	24.6231	25.5472	25.4693	24.686	25.4688	24.5046	23.671	24.2374	24.2987	24.3385	23.7197	24.3325	24.3325	24.4168	0.90469	0.0231418	0.716492	0.00394316	0.76792	0.552134	0.703004	A0A1D5PDE7	11	49.2	35.5	0	47.022	4463000000
A0A1D5PDK5	ENSGALP00000050850	immunoglobulin superfamily member 9	IGSF9	28.1942	28.5203	28.0753	27.7357	28.5008	28.4821	28.5931	28.5496	28.7711	28.5471	28.4184	28.4383	28.5113	28.3817	28.4247	28.0988	28.3635	28.1275	28.494	28.5642	28.8561	28.6612	28.6688	28.0312	28.4753	28.2617	28.4615	28.5506	28.3249	28.3883	28.7784	28.6825	0.261644	0.392214	0.137439	0.539526	0.843385	0.0497203	0.105861	A0A1D5PDK5	21	88.6	20.599	0	323.31	133350000000
A0A1D5PDQ4	ENSGALP00000050899	serine/threonine kinase 4	STK4	22.1248	21.1183	22.8641	24.2864	24.0682	24.5972	24.1194	24.2861	21.4514	21.045	23.5736	23.9385	24.1245	24.204	24.4293	23.8542	23.2289	24.3552	23.3101	20.6192	22.9015	24.2464	22.0868	23.7228	22.9233	23.1384	21.3752	23.2506	24.2709	24.5016	23.6205	24.4662	0.724436	0.703576	0.00141884	0.505319	0.338148	0.429896	0.415615	A0A1D5PDQ4;F1P4Y3;A0A1D5NX66	17	37.3	57.673	0	238.56	6369600000
A0A1D5PDS3	ENSGALP00000050919	Uncharacterized protein	HNRNPH2	27.5744	27.772	27.5596	26.2319	28.1249	28.0402	28.1425	28.1532	27.556	27.7389	28.1833	27.8644	28.1579	28.0734	28.0115	28.1588	28.0238	28.0389	28.0179	27.2204	27.496	28.1564	28.0047	28.0458	27.729	27.7712	27.3168	27.8961	27.761	27.9225	27.884	28.1288	0.97099	0.425448	0.00598953	0.164846	0.130279	0.387689	0.149914	A0A1D5PDS3;A0A1L1RYF4	21	55.3	51.4	0	323.31	112440000000
A0A1D5PDV1	ENSGALP00000050947	transportin 3	TNPO3	24.655	24.1999	25.5026	23.8685	24.8475	25.0776	25.0568	24.7613	25.2778	24.0423	24.7246	24.9445	24.8836	24.8289	25.0764	24.7858	24.5643	24.7124	24.7088	23.3789	23.2024	25.1567	23.8831	24.5658	24.8557	25.0235	25.05	24.8104	24.3683	24.7593	24.5401	24.8672	0.162541	0.11068	0.905093	0.228128	0.185681	0.582554	0.921165	A0A1D5PDV1;A0A3Q2UB75	18	51	64.092	0	222.61	6561700000
A0A1D5PDV6	ENSGALP00000050954	ribosomal protein S19	RPS19	25.8721	26.6667	25.8998	26.6699	25.7713	27.2671	26.889	26.9123	25.8055	26.1135	27.1807	27.0105	26.5569	27.0174	26.9102	26.7492	26.5311	26.3853	26.9063	26.8476	27.5198	26.603	27.2366	26.4871	26.534	26.3273	26.0628	27.1984	27.1539	27.062	26.8221	27.0955	0.192347	0.665706	0.0286234	0.529223	0.89905	0.930937	0.583423	A0A1D5PDV6	10	40.7	16.074	0	89.537	36479000000
A0A1D5PDW6	ENSGALP00010033846	inositol polyphosphate-5-phosphatase D	INPP5D	22.4964	20.7596	23.4997	22.1482	25.2476	25.7961	25.3129	25.4374	24.1674	23.1512	23.9055	25.5168	25.2926	25.5579	25.3743	25.1011	24.252	24.3504	24.4553	25.2382	23.9932	25.8701	23.7024	24.8157	22.6788	24.2781	21.7154	24.0731	25.1832	25.6838	24.474	25.3024	0.778284	0.380814	9.9e-06	0.0284329	0.04871	0.915109	0.00172582	A0A1D5PDW6	36	35.7	129.28	0	250.6	14025000000
A0A1D5PDZ7	ENSGALP00000066431	nucleolar RNA helicase 2-like	LOC423693	22.5079	24.7849	22.8666	22.4749	23.929	24.2341	23.7645	24.1077	23.2536	22.5499	23.9797	23.5998	22.6113	23.7633	23.8622	23.8966	23.6008	24.4878	23.3581	23.2182	23.9728	23.5384	20.6275	23.205	21.8809	23.3135	23.7455	23.4655	23.747	23.7656	23.3635	23.4038	0.456903	0.918723	0.563596	0.695445	0.237231	0.586621	0.102255	A0A1D5PDZ7;A0A3Q3A8C7;A0A3Q3AG64	12	25.6	74.008	0	64.767	2500400000
A0A1D5PE41	ENSGALP00010030667	NADH:ubiquinone oxidoreductase core subunit S8	NDUFS8	24.3621	23.8809	24.2183	23.6602	21.7743	24.1908	24.3626	23.913	22.4338	24.4537	24.5758	24.734	24.9151	24.426	24.6587	24.7895	24.6594	23.8751	24.4111	21.6417	20.5345	24.8361	24.2156	24.884	23.6418	24.6741	24.4741	24.947	24.2541	24.6172	24.5085	24.7463	0.944728	0.0737546	0.873577	0.724376	0.943331	0.423365	0.522546	A0A1D5PE41	6	30.6	23.824	0	168.09	3764400000
A0A1D5PE65	ENSGALP00000051066	spectrin repeat containing, nuclear envelope 1	SYNE1	20.8611	22.9606	22.4534	23.0389	25.0101	26.7919	26.8825	27.322	22.8561	21.7981	27.051	26.8867	26.9102	26.7287	26.7335	27.1253	21.4052	22.3345	26.937	22.3536	23.4481	26.718	26.3584	27.0593	21.8512	25.938	23.0989	23.6712	20.7526	26.6569	24.4076	27.1441	0.31236	0.48914	0.00108822	0.216696	0.339753	0.214282	0.882306	A0A1D5PE65;A0A1D5PHG8;A0A1D5P9Z2;A0A1D5PEM3;F1NG02	23	4.2	954.61	0.000516	41.973	10172000000
A0A1D5PE74	ENSGALP00010042310	collagen type V alpha 1 chain	COL5A1	23.0037	23.6559	25.5011	23.201	23.0871	23.8954	22.9877	23.2619	23.5337	22.9487	23.1099	22.156	24.3341	22.3491	22.4798	23.6533	23.6924	22.8022	23.8424	22.7137	24.9543	23.1437	21.639	22.9277	25.1244	23.277	23.7177	23.1407	22.3378	22.7286	23.7462	22.7081	0.89447	0.55425	0.304378	0.312884	0.541142	0.975191	0.197465	A0A1D5PE74	10	10.8	184.18	0.00045872	32.452	1364700000
A0A1D5PE93	ENSGALP00010014908	non-SMC condensin I complex subunit G	NCAPG	23.0798	21.2851	23.983	21.6615	23.868	24.6277	24.3859	24.1914	23.5042	23.4744	24.5143	24.0008	24.0453	23.6154	23.4042	23.6565	24.0567	23.7606	23.9998	26.3831	22.1347	24.2119	23.2907	23.3987	23.8798	23.2519	23.2869	24.5264	23.0345	23.5746	23.6924	23.7757	0.501182	0.833992	0.952799	0.229434	0.00899564	0.422332	0.00996704	A0A1D5PE93;E1C181	20	30.7	117.3	0	210.73	4017600000
A0A1D5PEA6	ENSGALP00010016169	SR-related CTD associated factor 4	SCAF4	22.1494	22.5804	23.2131	23.8264	22.0599	24.2167	23.7175	24.0715	22.2028	20.6213	23.7725	22.9083	24.1789	23.9024	23.6751	23.6344	23.769	23.7926	23.8597	21.6318	23.5238	25.679	25.6058	23.6832	25.5584	23.2088	23.29	23.3261	23.9665	24.0228	23.9326	24.3095	0.0302315	0.873347	0.0130498	0.853263	0.728437	0.854375	0.142604	A0A1D5PEA6;A0A1D5PJP4	5	7.3	120.87	0	69.792	1780600000
A0A1D5PED8	ENSGALP00010022293	RNA polymerase II subunit H	POLR2H	25.0904	25.8474	25.7473	23.0005	26.4882	26.0268	26.2858	25.2594	25.2687	25.6288	25.9734	25.9311	25.661	25.3083	25.7048	25.6181	26.0194	23.6929	25.2662	23.169	23.3236	26.2202	26.0807	25.1535	25.1974	24.8957	24.8509	25.4093	25.8395	25.6823	25.6478	25.1805	0.150135	0.301086	0.0927667	0.62102	0.876362	0.266489	0.38955	A0A1D5PED8;E1BSD8;A0A3Q2TVW3	7	61.5	13.883	0	46.466	6196200000
A0A1D5PEE1	ENSGALP00000051143	oxysterol binding protein	OSBP	23.957	24.1123	23.7506	24.0947	24.2808	24.2927	24.3444	23.9577	23.5199	23.7769	23.7191	24.2035	23.9563	24.1588	23.8961	24.2058	24.0277	23.7729	24.0868	22.8087	23.6432	22.2146	21.2302	23.9979	23.7721	23.9569	23.3374	23.7111	24.5216	23.9976	24.6346	24.0879	0.0460788	0.122962	0.792545	0.0203099	0.319553	0.0568653	0.0596763	A0A1D5PEE1	21	36	95.175	0	81.231	3509500000
A0A1D5PEJ0	ENSGALP00000073062	insulin like growth factor 2 mRNA binding protein 2	IGF2BP2	22.0457	22.5345	22.7784	20.8373	22.1863	22.2489	23.0779	23.2706	23.192	24.208	22.8241	21.8841	22.6135	22.9312	22.7084	22.872	22.8444	22.6768	24.3314	22.858	23.3867	22.8923	23.3684	23.0027	23.5376	22.3575	25.1233	22.3193	22.9269	22.8618	22.6678	22.8844	0.0749613	0.403979	0.915123	0.251936	0.392381	0.202636	0.700884	A0A1D5PEJ0;A0A3Q2UNL6;A0A3Q2UKX0;A0A3Q2UGD9;A0A3Q3AF09;A0A3Q3AYD1;A0A3Q2U0P9	12	24.4	71.136	0.00051493	41.877	1242300000
A0A1D5PEK3	ENSGALP00010001617	calpain 1	CAPN1	24.4534	24.0577	24.7379	23.5422	24.7702	25.054	24.8209	24.9008	24.4992	24.5653	24.6974	24.8944	24.9633	24.6849	24.9164	24.5264	24.4145	24.4562	24.5147	25.2127	23.4535	25.1607	24.772	24.5933	24.1522	24.5517	24.5378	24.3641	24.6077	25.0288	24.6126	25.0908	0.795007	0.413295	0.0551468	0.629971	0.341152	0.987966	0.0386253	A0A1D5PEK3	27	47.4	81.435	0	169.91	11831000000
A0A1D5PEL0	ENSGALP00010009194	PDS5 cohesin associated factor B	PDS5B	22.2371	22.0057	23.3717	23.8631	24.7902	25.2249	24.9035	25.1411	22.237	22.4548	24.8522	24.625	24.5894	25.3139	24.667	25.1116	24.6346	23.4359	25.1315	23.7834	21.1452	24.4997	21.0804	24.5391	21.8734	23.9216	22.3504	24.575	24.4975	24.8615	24.8767	24.9926	0.396426	0.327119	0.020725	0.819653	0.0365569	0.140574	0.0177593	A0A1D5PEL0	37	34.9	164.75	0	245.68	10596000000
A0A1D5PEL7	ENSGALP00000062196	thymocyte nuclear protein 1	THYN1	26.7778	26.7846	27.133	21.474	27.8913	27.9502	28.0188	27.8237	26.5096	26.3831	27.1539	28.0055	27.8253	28.1197	27.93	27.8646	26.99	26.8083	27.0187	23.274	26.1814	27.727	27.4739	27.5561	25.9983	26.8113	26.7401	27.0952	27.5054	27.8586	27.646	27.8422	0.65769	0.147401	0.00382062	0.834201	0.556302	0.361395	0.462754	A0A1D5PEL7	16	55.4	28.039	0	125.45	39097000000
A0A1D5PET1	ENSGALP00000051290	phosphoinositide-3-kinase regulatory subunit 4	PIK3R4	24.0237	21.6595	22.4682	21.1322	21.3746	22.6232	21.8292	21.7271	24.0846	23.8437	21.3593	21.7574	21.52	21.7027	21.556	21.6644	22.0918	22.5993	23.6167	23.8223	24.2597	22.1148	23.034	21.8238	24.3248	25.0955	23.0543	21.7698	21.6707	22.0341	21.403	21.8947	0.0803998	0.797005	0.0168481	0.62788	0.750997	0.114885	0.543505	A0A1D5PET1	12	13.9	159.74	0.00043197	28.272	429720000
A0A1D5PEU7	ENSGALP00000051307	CN hydrolase domain-containing protein	VNN1	22.3819	24.1317	23.2364	21.3079	21.8433	23.6158	23.2816	23.6658	23.7907	24.2216	21.1843	24.0363	20.805	23.7562	23.0149	22.9429	24.0157	22.9069	24.107	23.1948	21.4483	24.4573	22.8608	22.6418	24.3952	24.517	24.8577	24.1375	23.7085	23.6981	23.899	23.7743	0.0526372	0.18451	0.22226	0.218559	0.451788	0.473444	0.475878	A0A1D5PEU7;E1BUA6	11	30.1	54.664	0.00050125	39.434	2757100000
A0A1D5PEV1	ENSGALP00010007987	CUGBP Elav-like family member 2	CELF2	23.8042	24.3293	24.0535	22.5084	23.6847	25.0681	24.8822	24.6901	23.9671	20.0405	24.4342	24.9762	24.5654	25.0285	24.6438	24.4535	24.2326	24.0173	24.2279	23.7586	21.0934	24.7442	25.5396	24.1625	24.1044	24.4897	21.5635	23.904	24.8207	24.5523	24.4766	25.2314	0.975761	0.947836	0.0666378	0.743581	0.512107	0.295621	0.559621	A0A1D5PEV1;A0A1D5PN15;A0A3Q2TY35	14	35.6	55.421	0	141.62	5056100000
A0A1D5PEV3	ENSGALP00010041599	Rho GTPase activating protein 45	ARHGAP45	24.5935	24.5161	22.2245	24.0362	23.54	23.9903	23.6817	24.0148	21.0333	21.5973	22.8884	23.6714	23.9371	23.6533	23.5669	23.4743	22.3282	21.945	22.1551	22.3268	22.8627	23.6885	25.2921	23.0503	22.1277	22.3822	23.2127	22.0001	23.6272	23.6696	22.713	24.4306	0.14477	0.166079	0.00116224	0.109316	0.216947	0.351595	0.12309	A0A1D5PEV3;A0A1D5PXW0;A0A1D5P0E9	38	39.8	122.74	0	94.058	4498800000
A0A1D5PEW1	ENSGALP00010006161	Ras suppressor protein 1	RSU1	26.6606	26.1237	26.7898	25.765	26.6527	26.264	26.6352	26.6043	26.3451	26.3087	26.6697	26.5534	26.5119	26.7008	26.628	26.5635	26.6112	26.4441	26.7543	24.7945	26.2246	26.4849	26.2058	26.7036	26.1739	26.5132	25.9919	26.6596	26.5283	26.3107	26.8191	26.6488	0.415783	0.347282	0.161516	0.784613	0.783928	0.885207	0.916793	A0A1D5PEW1	16	77.3	31.524	0	323.31	33720000000
A0A1D5PEY3	ENSGALP00010019209	CCR4-NOT transcription complex subunit 11	CNOT11	22.3585	23.344	22.4346	22.8247	23.1993	23.1678	22.8757	22.8792	19.3435	24.5707	23.0101	23.1488	22.7547	23.0102	22.7863	22.8093	23.9924	22.7829	22.9789	21.0334	23.2138	22.9065	24.2258	23.1408	23.0543	22.6485	23.2568	22.9887	22.7429	22.8428	22.6252	22.8866	0.605142	0.595444	0.429823	0.937881	0.911795	0.528371	0.498463	A0A1D5PEY3	10	40.2	51.824	0.00051867	42.397	1385000000
A0A1D5PEZ3	ENSGALP00000050629	dynactin subunit 1	DCTN1	24.0564	24.5696	24.8063	23.177	25.1924	24.7562	25.0238	25.1303	24.4788	23.851	24.8844	24.9491	25.0488	24.9936	25.0377	25.0495	24.9905	24.9338	24.9421	22.4106	24.6079	25.0616	24.6984	25.0282	24.1083	24.6218	24.688	24.9157	24.9338	24.9759	25.2381	24.9089	0.985731	0.318898	0.00842034	0.966822	0.622166	0.558374	0.730116	A0A1D5PEZ3;A0A1D5NTW5	47	49.7	139.91	0	323.31	15553000000
A0A1D5PF07	ENSGALP00010029121	protein phosphatase, Mg2+/Mn2+ dependent 1B	PPM1B	23.3069	23.3251	23.5821	24.4583	23.1622	22.9864	22.9739	23.1102	23.3659	23.1779	23.4852	22.8888	23.117	23.025	23.3037	22.7644	22.8031	21.9324	22.6917	24.8564	25.3515	23.4848	23.715	23.0826	23.8152	23.3491	23.754	22.6193	22.8521	23.211	22.6479	23.1918	0.720886	0.257145	0.699424	0.850128	0.19705	0.38359	0.0792754	A0A1D5PF07	11	44.7	42.734	0.0003873	20.435	1916300000
A0A1D5PF08	ENSGALP00000051370	calnexin	CANX	26.8789	27.6773	27.1793	28.1659	27.6804	27.7176	27.5213	27.4779	26.4641	27.2999	27.4939	27.3761	27.5574	27.6115	27.5822	27.4812	27.5912	27.5512	27.5504	27.5452	27.8983	27.421	28.0154	27.2467	27.232	27.2412	27.4321	27.3749	27.6846	27.7515	27.2865	27.6406	0.460367	0.144638	0.0530386	0.883527	0.70292	0.297553	0.835637	A0A1D5PF08	33	53.4	68.368	0	323.31	78393000000
A0A1D5PF69	ENSGALP00000051431	dedicator of cytokinesis protein 2-like	LOC429518	26.6766	24.7862	22.6413	24.6587	23.9013	24.2855	22.4482	23.7482	23.2709	23.2968	22.6903	23.6648	23.4434	24.7995	23.8786	23.2774	21.4137	23.0107	21.7295	25.2053	23.1377	23.764	22.9808	21.8597	24.4625	21.6199	24.7268	21.5047	23.7462	24.7568	21.8505	23.9305	0.104512	0.850626	0.949161	0.244528	0.547416	0.237891	0.457361	A0A1D5PF69	38	30.2	202.57	0	107.27	3060200000
A0A1D5PF79	ENSGALP00000051442	pyruvate dehydrogenase kinase 3	PDK3	24.4606	23.1621	22.8276	22.0753	20.6489	21.0664	24.4237	22.3151	24.3339	21.0418	22.0731	22.8065	22.5621	22.4839	22.2152	22.6039	21.6702	22.6036	22.5816	24.2086	24.4547	21.2625	22.7464	22.6015	24.5469	24.0153	22.303	22.6779	22.4097	22.1818	22.5764	22.9383	0.463972	0.917144	0.221116	0.708385	0.871734	0.969446	0.26862	A0A1D5PF79;Q5ZLT2;A0A3Q3AMZ0	9	31.3	43.563	0.00045005	31.218	848740000
A0A1D5PF81	ENSGALP00010018988	regulator of microtubule dynamics 1	RMDN1	23.6663	26.8464	21.8507	22.3222	26.6464	22.0363	24.5391	22.6437	23.5857	22.3985	22.8902	22.2598	22.5156	21.9683	22.1535	22.9643	24.2538	20.7536	24.9172	22.6229	22.0107	24.7139	23.6971	23.328	23.746	21.8511	23.9163	22.0305	21.8407	22.0836	22.3411	23.8341	0.685462	0.0890043	0.942503	0.533184	0.989339	0.517764	0.993642	A0A1D5PF81	10	39.5	34.457	0.0003811	19.543	712430000
A0A1D5PFJ2	ENSGALP00010016951	calpastatin	CAST	24.6265	24.6795	24.7354	26.1033	24.745	24.5727	24.2349	24.6842	24.6972	24.5296	24.795	24.2436	24.4196	24.6309	24.3915	24.7525	24.622	24.4784	24.667	26.0304	25.6664	24.7929	25.7355	24.7063	24.4293	24.2111	24.5716	24.356	24.1992	24.2093	24.7944	24.3228	0.708422	0.00628293	0.718203	0.155715	0.238276	0.785552	0.246918	A0A1D5PFJ2;E1C5E0;A0A1D5PL09;F1NB94;A0A3Q2U6J9;A0A1D5PFM3	11	26.2	78.061	0	90.141	9157800000
A0A1D5PFL9	ENSGALP00000051586	nucleoporin 93	NUP93	20.688	23.0453	23.8134	23.4166	24.8451	24.845	24.5433	24.999	25.0801	23.7691	25.2164	24.798	24.7473	25.1092	24.5839	24.9406	24.9815	24.8048	25.0988	23.4448	25.4426	24.2488	25.0781	24.6756	23.7463	23.9273	21.7199	24.7966	24.56	24.6524	24.5678	24.9634	0.619185	0.483331	0.00376202	0.00860867	0.495541	0.347903	0.0203715	A0A1D5PFL9	25	43.8	93.598	0	323.31	7087300000
A0A1D5PFM2	ENSGALP00010011854	component of inhibitor of nuclear factor kappa B kinase complex	CHUK	20.061	23.1984	23.4121	23.0748	24.079	22.7836	24.514	22.7874	22.5154	20.595	22.5835	22.7872	23.1139	23.0669	22.664	22.499	22.8429	22.6489	22.8941	22.3178	23.8655	22.8355	22.1661	24.5659	23.9875	21.1011	20.6648	23.0774	22.8789	22.8903	20.5092	23.0074	0.813358	0.116644	0.104843	0.758017	0.515653	0.543217	0.908752	A0A1D5PFM2	6	12.2	81.58	0.00052966	44.636	702750000
A0A1D5PFN0	ENSGALP00010018746	ATPase plasma membrane Ca2+ transporting 1	ATP2B1	20.2206	22.841	24.9795	19.6486	21.7966	24.8194	24.4543	24.4547	23.3645	23.6955	24.5694	23.5664	24.0607	24.2271	24.357	24.5173	24.5177	22.1787	23.5965	24.9995	24.813	24.8865	24.8821	24.4063	23.7726	23.4568	24.1862	24.2988	25.1507	25.0603	24.5999	24.3782	0.0439795	0.140201	0.0139863	0.195742	0.684682	0.350934	0.386387	A0A1D5PFN0;A0A1D5PXJ7	19	21.2	134.44	0.00041649	25.08	1721700000
A0A1D5PFR6	ENSGALP00010033993	selenoprotein F	SELENOF	24.5007	24.087	20.449	26.278	22.9154	24.6556	25.0223	25.0036	21.0254	22.9742	25.5458	25.1475	22.7528	25.2605	19.2729	25.6012	25.5377	24.6406	24.9668	24.4269	21.6863	21.1497	25.5423	24.853	20.2292	25.0328	25.2366	25.1197	24.7402	25.658	25.0734	25.1963	0.449058	0.869984	0.942508	0.437854	0.875588	0.519538	0.178653	A0A1D5PFR6	5	49.3	16.421	0	241.14	3902000000
A0A1D5PFT2	ENSGALP00010042670	BRISC and BRCA1 A complex member 1	BABAM1	23.7132	22.9781	23.5999	23.846	21.7497	23.556	23.7763	23.5567	20.5757	24.5946	23.6857	22.2055	24.9604	23.5068	23.3425	23.4334	23.6229	23.2758	23.8768	22.4731	22.3734	22.677	22.2732	21.8306	25.6874	23.4409	23.5929	23.4705	23.4495	22.9899	23.5673	23.8985	0.910759	0.171724	0.477707	0.124304	0.0897854	0.157095	0.457405	A0A1D5PFT2	4	14.3	49.79	0	78.764	1195600000
A0A1D5PFT8	ENSGALP00010011062	phosphatidylinositol binding clathrin assembly protein	PICALM	24.9713	24.6677	24.6165	24.9306	25.2456	24.4106	24.6777	25.1299	24.5185	24.9204	24.8829	24.5943	24.7461	24.8198	24.4817	24.9145	25.0752	24.9931	24.9958	24.6729	24.4394	24.6279	24.4687	25.0199	24.8383	24.3531	24.0028	24.9083	24.047	24.1741	25.243	24.5006	0.246697	0.113729	0.590695	0.433587	0.377267	0.660624	0.491704	A0A1D5PFT8	10	23.8	66.254	0	224.27	7547300000
A0A1D5PFV4	ENSGALP00000051671	ribosomal protein L35	RPL35	20.2241	26.7015	25.9164	22.1337	21.4919	26.1839	27.1691	26.7035	21.5902	22.7217	27.6248	26.6009	26.9547	23.0764	24.3997	25.1759	26.2348	27.0181	25.8037	25.0138	22.1277	26.5929	26.9335	26.3001	23.6841	22.6258	26.0786	26.8466	27.3846	23.855	26.5152	26.8559	0.239923	0.965055	0.396056	0.76588	0.731317	0.876095	0.313207	A0A1D5PFV4	4	6.8	38.321	0	139.9	14288000000
A0A1D5PFW3	ENSGALP00000051680	Splicing regulatory glutamic acid and lysine rich protein 1	A0A1D5PFW3_CHICK	23.4454	22.8454	23.2621	23.9516	23.9092	23.8719	23.9338	23.8474	22.5104	23.4247	23.6057	23.4306	23.8063	23.6511	23.5534	23.7813	23.5924	23.744	23.5132	23.0554	23.9045	23.8317	23.6549	23.6029	23.2562	22.9352	22.7327	23.298	23.3279	23.5523	23.582	23.9299	0.443266	0.0442108	0.000298724	0.566846	0.717176	0.62204	0.443036	A0A1D5PFW3	8	45.2	26.772	0	95.7	2943100000
A0A1D5PFX6	ENSGALP00000051693	RNA binding motif protein 12	RBM12	23.6299	23.5738	24.1826	21.5481	23.9703	24.4687	24.1085	24.0474	23.8208	23.428	23.9472	23.9415	24.012	24.0731	24.0976	24.0405	23.7102	23.7125	23.8934	21.6192	23.6042	23.5815	23.6532	23.6772	24.0696	23.938	23.965	23.9466	23.9047	23.7983	23.8479	24.3475	0.625286	0.0706577	0.0661874	0.446659	0.340492	0.21458	0.769042	A0A1D5PFX6	18	26	93.043	0	48.048	4682000000
A0A1D5PFY6	ENSGALP00010021944	La ribonucleoprotein domain family member 1	LARP1	22.8976	23.7099	22.6249	25.7324	23.1015	21.3005	23.2659	23.0648	22.6807	22.5327	23.3863	23.1812	22.8203	23.1668	23.1163	23.1992	23.0504	23.053	23.1084	24.2586	20.8508	23.153	21.3003	22.7667	23.2638	23.3445	22.3689	23.3392	23.1702	23.2143	22.853	23.1845	0.435603	0.723082	0.0526074	0.286754	0.723034	0.028966	0.866343	A0A1D5PFY6;A0A3Q2U5V8;A0A3Q2UNM0;A0A3Q3ACZ0	8	9.8	118.61	0.00040371	23.329	1579900000
A0A1D5PFY7	ENSGALP00010010619	aldehyde dehydrogenase 5 family member A1	ALDH5A1	23.3871	24.0944	23.8081	22.4687	23.696	23.3982	22.9124	22.1891	20.8939	20.7414	22.6051	23.127	22.6722	23.0553	23.4099	23.2716	20.7825	20.7299	22.7937	22.1598	23.8741	22.8031	20.8522	24.1194	23.9672	19.3321	23.9283	23.4311	23.3176	23.4427	22.7534	23.3798	0.543189	0.911457	0.111155	0.0906249	0.55553	0.584064	0.160014	A0A1D5PFY7	12	33.6	57.922	0.00043725	29.084	1498200000
A0A1D5PG13	ENSGALP00010009748	Sec61 translocon gamma subunit	SEC61G	22.0465	25.145	23.6902	25.1594	25.1132	25.5169	25.116	25.0242	21.9024	25.3324	25.9518	25.0829	25.0962	25.0474	24.9683	25.1433	25.0097	25.0934	24.9651	24.4762	23.0135	24.8732	21.579	26.5128	22.5925	24.9493	25.9152	25.3956	25.2445	25.2827	25.1504	25.6503	0.958957	0.375613	0.433272	0.680237	0.27966	0.64449	0.225212	A0A1D5PG13	2	36.8	7.7412	0.00034554	14.944	3481500000
A0A1D5PG36	ENSGALP00000049387	isocitrate dehydrogenase 3	NAD	23.9365	23.4347	24.3501	21.3006	24.6476	24.4475	24.2573	24.2541	23.9922	23.6657	24.1914	24.2511	24.601	24.2201	24.2622	24.1402	24.0506	24.1595	23.8377	24.4734	22.968	23.7056	21.1713	23.9612	24.0233	24.0566	23.7289	24.0226	24.0812	24.2193	23.9751	24.1625	0.390174	0.096258	0.680329	0.7479	0.017182	0.631945	0.031063	A0A1D5PG36;A0A1D5P9I3;A0A1D5PLP8	15	40.1	48.352	0	102.97	5392800000
A0A1D5PG45	ENSGALP00000012682	DnaJ heat shock protein family	A0A1D5PG45_CHICK	23.9889	23.2495	23.7342	21.426	22.8739	22.923	22.6439	22.4022	21.3575	22.47	22.4286	22.4338	22.635	22.3836	22.3207	22.3377	24.1641	22.5281	22.4495	24.1396	22.3992	21.5449	23.0267	22.4954	23.0372	22.3449	23.9062	22.8721	22.7613	22.5631	22.1504	22.4236	0.401104	0.15	0.0883507	0.274242	0.153874	0.284461	0.793623	A0A1D5PG45;F1NNE0;A0A3Q2ULZ6	5	18	52.392	0.00037051	18.107	877680000
A0A1D5PG47	ENSGALP00000051767	cathepsin H	CTSH	26.64	25.0027	26.8572	22.2693	25.8287	25.9028	26.4091	25.8838	26.5215	25.8662	25.4631	26.4896	26.1749	25.8067	27.0492	25.9912	26.1124	25.9551	26.1643	24.9919	24.5541	26.3579	24.065	25.6349	26.2532	26.4764	26.0372	25.7985	26.5683	26.3023	25.8455	26.427	0.906724	0.0547125	0.716041	0.802956	0.259475	0.906165	0.275972	A0A1D5PG47	9	34	43.765	0	300.59	20015000000
A0A1D5PG53	ENSGALP00010028402	triokinase and FMN cyclase	TKFC	24.8044	26.0945	26.5064	24.5013	26.4561	25.8362	25.611	25.7511	26.9976	26.8203	25.8045	26.3074	25.6067	26.1559	25.6692	26.2088	26.4712	26.3214	26.7517	24.4048	24.3651	26.666	23.0325	27.5752	26.4364	26.0022	26.6253	26.8283	26.2481	25.7863	26.0029	25.7767	0.975958	0.141184	0.36523	0.983902	0.47832	0.483142	0.431992	A0A1D5PG53	16	47.6	59.005	0	252.46	9901100000
A0A1D5PG73	ENSGALP00000051793	Uncharacterized protein	A0A1D5PG73_CHICK	28.6715	28.7931	28.6996	28.2095	28.4094	28.7488	28.6688	28.3401	28.5043	28.6665	28.6329	28.4929	28.5095	28.4315	28.5848	28.4938	28.5468	28.6371	28.3839	27.988	28.4912	28.5282	28.6115	28.5037	28.6274	28.8213	28.9088	28.7421	28.9841	28.8077	28.472	28.4243	0.570312	0.0955205	0.771876	0.0417132	0.552156	0.335367	0.402507	A0A1D5PG73	22	45	40.081	0	323.31	168320000000
A0A1D5PG75	ENSGALP00000051795	gamma-glutamyltransferase 5	GGT5	26.4742	26.4563	26.5041	26.3776	26.2668	25.4147	25.7383	26.6133	25.9314	26.5839	26.0385	25.5529	26.3968	26.3214	25.9105	26.2845	26.8029	26.4334	26.959	26.556	26.442	25.8908	26.5137	26.4573	26.486	26.2588	25.9424	26.0352	25.0809	25.5706	25.8279	25.8168	0.910479	0.00386092	0.0142187	0.0306281	0.126593	0.389449	0.0636736	A0A1D5PG75	22	43.5	60.222	0	159.58	34039000000
A0A1D5PGA0	ENSGALP00010024781	small nuclear ribonucleoprotein D1 polypeptide	SNRPD1	25.7438	26.8675	26.5126	25.1628	27.7255	27.7322	27.4092	27.569	25.9918	21.4494	27.2349	27.5459	27.3724	27.5082	27.0402	27.2996	27.1693	26.9952	27.2098	24.3951	22.8565	27.3438	24.3027	26.9172	26.5599	26.56	26.1777	27.4339	27.3494	26.9013	27.0866	27.3547	0.654691	0.533622	0.18282	0.155072	0.0591757	0.370434	0.493007	A0A1D5PGA0	4	54.6	13.281	0	59.065	21190000000
A0A1D5PGB1	ENSGALP00010022377	galactokinase 2	GALK2	24.1264	23.5192	23.8961	24.452	24.0677	23.8605	22.9194	23.8349	23.8071	23.9862	23.443	23.9729	23.4342	23.8237	23.8586	23.4812	23.2617	23.1687	23.3754	25.0502	22.4608	23.6428	22.4484	23.0766	24.9337	23.7387	22.6834	23.7402	23.6082	23.5669	24.0174	23.6745	0.218048	0.421488	0.10473	0.185605	0.635038	0.257797	0.47812	A0A1D5PGB1	9	31.7	50.067	0	60.145	2658900000
A0A1D5PGD5	ENSGALP00010017248	collagen type VI alpha 3 chain	COL6A3	21.6953	26.8098	21.0653	24.0708	24.2132	25.9313	25.8406	25.8371	23.1785	24.6245	24.8701	25.4133	25.4528	25.8521	25.2329	26.7384	26.1416	23.8991	26.4737	26.944	26.8598	25.2896	26.9588	26.026	24.3575	20.5668	24.7554	26.1469	26.7723	25.1139	28.185	26.3364	0.11754	0.957975	0.00663607	0.168065	0.898302	0.499417	0.180451	A0A1D5PGD5;A0A3Q2UD12;F1P2F0;A0A3Q3AR07;A0A3Q2U4U7	117	49.2	343.58	0	323.31	84614000000
A0A1D5PGH1	ENSGALP00000002020	basigin	A0A1D5PGH1_CHICK	24.5444	25.1912	24.4857	23.5658	23.9827	22.0781	23.8035	24.1547	24.7194	25.0932	24.7367	23.8565	24.3228	24.1407	24.0298	24.1995	24.8765	24.7808	24.8122	23.3309	21.5836	20.5838	25.1285	24.7078	24.684	24.9746	25.0721	24.7252	24.0767	23.6428	24.3784	24.1155	0.79537	0.106355	0.0136933	0.641623	0.520673	0.40672	0.927886	A0A1D5PGH1	6	23.1	39.823	0	46.205	3892800000
A0A1D5PGI3	ENSGALP00000064594	sideroflexin 1	SFXN1	23.3372	23.7653	22.6452	25.4808	24.113	24.5297	23.9531	23.9486	22.0787	24.0792	24.2036	24.3247	24.2521	24.5195	24.489	24.2518	24.284	23.829	24.383	23.2392	24.5435	24.2375	21.1888	24.3173	22.5747	23.8876	23.6754	24.3628	24.8553	24.6072	24.1048	24.4828	0.780859	0.557853	0.221142	0.676006	0.685037	0.202815	0.489627	A0A1D5PGI3;A0A3Q3AED9;A0A1D5PV44	15	67.1	35.675	0	117.06	7589200000
A0A1D5PGJ1	ENSGALP00000065555	phosphatidylinositol transfer protein alpha	PITPNA	24.1789	24.3142	24.4198	24.5026	24.4933	24.5536	23.4443	23.7275	24.3116	23.654	24.0848	24.3058	24.1917	23.8054	23.8136	24.0038	23.6553	23.9418	23.9638	24.1475	24.0745	24.1218	22.9991	23.6675	23.9445	23.9709	24.015	24.2224	24.1193	24.1437	24.0139	24.3106	0.175504	0.696354	0.240597	0.0531668	0.464408	0.289306	0.729248	A0A1D5PGJ1;F1N8I3	12	44.4	30.112	0.0004122	24.561	3820900000
A0A1D5PGJ3	ENSGALP00010029359	phosphatase domain containing, paladin 1	PALD1	23.7918	22.5657	24.9015	22.5283	23.6149	23.2254	25.1596	23.94	23.3041	22.8843	21.6223	23.5531	23.3821	23.8227	23.6316	23.5563	24.2246	24.0201	24.1606	22.9019	23.5047	23.6622	25.0112	23.4878	23.3798	22.7987	23.6129	23.8119	23.4554	23.3541	23.5157	23.3576	0.487771	0.0636614	0.166509	0.943125	0.240208	0.880809	0.771751	A0A1D5PGJ3;E1BUS7	19	31.2	99.792	0	52.667	2486900000
A0A1D5PGL4	ENSGALP00000065113	myosin XVIIIA	MYO18A	23.1401	22.5979	23.6169	23.28	24.585	24.3015	24.5134	24.6337	21.7277	23.9631	24.5548	24.3895	24.0059	24.5784	24.5984	24.262	24.5895	24.3637	24.8073	24.5946	24.1688	24.1286	24.1103	24.9299	21.8875	23.7371	19.8555	24.1143	24.1554	24.3182	24.6162	24.2679	0.983353	0.149333	0.00564887	0.050051	0.768796	0.220305	0.0297332	A0A1D5PGL4;A0A1D5P3A7;E1BY27;A0A3Q2TSC5;A0A3Q2UDG5;A0A1D5PPP8;A0A3Q2U6Q3	49	35.1	228	0	301.84	11889000000
A0A1D5PGQ9	ENSGALP00000052278	dynactin subunit 2	DCTN2	25.2922	25.3947	25.3498	23.9374	25.5862	25.2999	25.4338	25.5408	25.4546	25.2874	25.3956	25.2318	25.3975	25.4963	25.3867	25.5551	25.5072	25.3848	25.4948	24.8069	25.2049	25.5335	25.0139	25.3893	25.2671	25.221	25.1571	25.2039	25.397	25.4149	25.6855	25.3416	0.992365	0.31925	0.0638747	0.553783	0.411788	0.825091	0.159042	A0A1D5PGQ9;A0A1D5PFB8;A0A1D5PHJ8;A0A1D5PTE2;A0A1D5PCQ7	26	69.9	44.919	0	321.63	18072000000
A0A1D5PGW7	ENSGALP00000051056	sorcin	SRI	25.7455	26.041	25.8102	23.5589	25.9193	26.1172	26.4671	26.1165	25.2808	25.3458	26.1009	26.5557	26.2539	26.7218	26.5273	26.0059	26.0033	25.7164	26.1571	24.6326	26.2851	26.3116	26.1573	26.4465	25.5007	25.7241	25.3867	26.0821	26.9068	26.8472	26.436	26.8022	0.380207	0.127567	0.00051543	0.745059	0.684809	0.908119	0.377143	A0A1D5PGW7;F1NUE0;A0A1D5PE56	12	50	21.849	0	263.82	28093000000
A0A1D5PH14	ENSGALP00010037000	dynein light chain roadblock-type 1	DYNLRB1	24.8975	24.5563	24.6241	25.6696	24.8918	24.6676	24.5366	24.5822	25.1158	24.5107	24.6094	24.627	24.5359	24.3316	24.7684	24.4508	24.5655	24.7013	24.6046	22.5954	22.6915	24.8064	22.5384	24.6642	24.8014	24.4958	25.0312	24.5657	24.3898	24.716	24.7658	24.5702	0.0595568	0.189482	0.253653	0.0376733	0.915396	0.647934	0.771463	A0A1D5PH14	7	84.2	10.78	0	77.835	7014700000
A0A1D5PH32	ENSGALP00010041059	gelsolin	GSN	27.1099	26.9988	27.1629	25.467	27.1596	26.6079	26.6621	26.8962	26.6905	27.172	26.7834	26.8293	26.7889	26.9246	26.8657	26.6048	27.0644	26.8795	27.0677	25.5745	27.012	26.771	26.8755	26.9317	26.9956	26.9388	26.8724	26.7792	26.742	26.7567	26.8717	26.646	0.981229	0.662785	0.754741	0.942477	0.952742	0.29949	0.766185	A0A1D5PH32;F1NKF3;A0A1D5PNS4	42	64.5	80.979	0	323.31	96482000000
A0A1D5PH43	ENSGALP00000052120	Probable S-adenosylmethionine-dependent methyltransferase CRG1	A0A1D5PH43_CHICK	23.6537	23.8283	23.3853	23.9159	23.6543	23.4853	23.6119	23.7163	23.6159	22.7675	23.7594	23.4164	23.5037	23.5589	23.6357	23.4534	23.622	23.6077	23.527	23.6691	20.7926	23.8154	23.966	23.625	24.7083	23.4178	23.5545	23.6523	23.1835	23.5342	23.6683	23.6108	0.771699	0.737357	0.348045	0.228237	0.274431	0.605113	0.995998	A0A1D5PH43	6	44.9	22.423	0	64.702	2653900000
A0A1D5PH50	ENSGALP00010031299	ariadne RBR E3 ubiquitin protein ligase 1	ARIH1	26.7449	22.7679	22.9798	25.2689	22.8376	23.0492	22.9156	22.3448	22.6764	24.3564	23.7653	22.7748	22.5508	22.6492	23.2559	22.7091	22.6461	22.4062	22.4029	25.9423	22.4255	23.2753	21.1797	22.6077	23.8412	24.0786	22.7422	22.4926	22.5031	23.4371	22.6993	22.4802	0.292488	0.648496	0.0203921	0.365456	0.614182	0.323034	0.702182	A0A1D5PH50	6	15.4	63.838	0.00046773	33.8	1258100000
A0A1D5PH79	ENSGALP00000052156	EH domain-containing protein 2-like	LOC107049991	25.9689	26.149	25.7802	25.7165	26.2899	25.6108	26.1838	26.5682	25.4019	26.2574	26.0767	25.8	25.7624	26.0274	25.8103	26.5574	26.4716	26.1773	26.5158	25.2886	25.4756	25.6687	25.4248	26.3227	25.906	25.8154	25.3052	26.1713	25.8474	25.6173	26.9671	25.8316	0.638395	0.851887	0.635753	0.77844	0.382948	0.371096	0.221575	A0A1D5PH79;A0A3Q2UFU0	31	68.7	60.561	0	323.31	25379000000
A0A1D5PHB6	ENSGALP00010001827	DEAH-box helicase 36	DHX36	23.7547	22.0823	22.3279	22.9885	23.6426	24.0484	23.512	23.5291	23.4591	22.2289	23.2651	23.8635	23.5271	23.578	23.6811	23.4509	24.5902	20.1418	23.2496	25.1929	23.3873	23.737	23.9961	23.0488	20.572	23.2708	22.648	23.73	20.904	23.7754	23.2471	23.9554	0.59131	0.531686	0.244614	0.327933	0.718218	0.818121	0.663785	A0A1D5PHB6	15	22.3	112.65	0	159.36	1959400000
A0A1D5PHC5	ENSGALP00010028006	heat shock protein 90 alpha family class B member 1	HSP90AB1	23.4909	23.3242	24.5021	24.1682	21.7829	23.8533	23.3399	23.1338	24.2218	22.8822	24.6629	23.2138	22.7843	22.9576	23.359	23.2533	24.3377	23.9669	24.352	25.2013	24.1465	24.005	22.3647	22.8449	22.0423	24.3229	25.2218	24.0683	23.1539	23.2339	22.1167	23.5071	0.388329	0.405501	0.00442945	0.471818	0.6391	0.725086	0.981785	A0A1D5PHC5;F1NC33	35	51.2	80.018	0	86.786	4283400000
A0A1D5PHC7	ENSGALP00000045270	agrin	AGRN	24.319	23.7356	24.7653	23.7404	24.8766	23.906	24.6061	24.6145	24.1333	25.0469	24.2387	24.125	24.4621	24.6434	24.7812	24.6516	24.788	24.4964	24.8228	23.7851	24.5912	24.3504	24.7709	24.8716	24.6741	24.2479	24.4746	24.5527	23.9103	24.1347	25.118	24.2501	0.595874	0.856863	0.254214	0.247212	0.31424	0.457404	0.728471	A0A1D5PHC7;A0A1D5NY15;A0A1L1RLW7	39	29	222.66	0	126.74	10169000000
A0A1D5PHE2	ENSGALP00000052220	inositol monophosphatase 1	IMPA1	25.641	25.4383	25.7587	24.0539	25.0167	25.1505	24.6516	24.8011	25.9828	25.5982	25.0327	25.0267	25.0657	24.9655	25.1329	24.9676	24.6869	24.7946	24.7996	24.0178	25.0494	25.1287	25.4475	24.7252	25.4477	25.2875	25.496	24.7672	24.9675	24.8964	24.8043	24.9907	0.194743	0.156097	0.363363	0.740668	0.130645	0.117114	0.170349	A0A1D5PHE2	10	34.5	30.142	0	128.33	8488600000
A0A1D5PHF3	ENSGALP00010031604	myosin phosphatase Rho interacting protein	MPRIP	22.6394	22.8225	22.8955	22.9567	23.8662	23.4316	23.6952	24.1597	21.5577	22.2511	23.3339	23.5418	23.2312	23.7278	23.7911	24.2021	23.8055	22.6263	23.8294	24.0093	24.9704	23.3366	22.1121	24.2892	23.5736	21.3452	24.4719	22.9602	23.4491	23.4131	24.3087	23.2255	0.428132	0.50228	0.0269648	0.757902	0.222949	0.65449	0.795388	A0A1D5PHF3;E1BR04	18	28	113.58	0	87.595	3098800000
A0A1D5PHH8	ENSGALP00000052257	decapping enzyme, scavenger	DCPS	25.0152	20.1393	24.1209	24.8459	23.9811	24.3257	23.8172	24.1983	24.7749	24.2673	23.9064	23.9202	24.2475	24.3448	23.9853	24.2011	23.8116	23.9781	23.7826	24.0474	21.7021	24.434	24.2152	23.8434	21.8558	24.5153	23.806	24.1749	23.9392	24.0383	23.7643	24.091	0.49035	0.546369	0.713959	0.632056	0.728025	0.917054	0.382503	A0A1D5PHH8	8	46.5	26.996	0	139.83	3061100000
A0A1D5PHJ9	ENSGALP00000048350	1,4-alpha-glucan branching enzyme 1	GBE1	24.4487	23.8266	23.9407	23.9585	22.7832	22.84	22.3176	22.8706	23.7851	25.6359	22.9587	22.2316	23.1263	22.835	22.8567	22.8316	23.4077	23.2895	22.9807	21.7028	26.0459	22.9949	21.5597	24.9929	22.3045	23.7306	25.1368	24.2998	22.2499	22.7598	24.0593	23.4713	0.774456	0.958908	0.252184	0.771545	0.12264	0.437246	0.124907	A0A1D5PHJ9;A0A3Q2UNP2;A0A1D5P6M3	18	45.1	79.501	0	50.76	2748600000
A0A1D5PHL0	ENSGALP00000052290	proteasome subunit alpha 2	PSMA2	27.508	26.9395	27.3884	24.5115	27.1032	26.8831	26.8342	26.7155	27.5192	26.7281	26.6991	26.9218	27.0698	26.6891	26.9839	26.8092	26.8836	27.1233	26.6702	21.5665	25.5536	27.0944	25.4437	26.6204	27.1726	27.3048	27.2835	26.7624	26.4845	26.9024	26.5375	26.7829	0.272928	0.134988	0.812012	0.298661	0.972657	0.370483	0.665137	A0A1D5PHL0	11	56.8	25.919	0	323.31	32967000000
A0A1D5PHL1	ENSGALP00010000605	RNA binding motif protein 14	RBM14	22.8439	22.9419	23.5287	25.0109	23.3483	23.3433	23.2684	24.2281	22.8145	21.4766	23.5613	23.2034	22.9129	23.1384	22.948	23.3155	23.6056	23.0961	22.8021	21.6151	23.9489	23.2281	23.875	22.8667	22.9164	22.7003	20.5179	24.0831	22.4885	23.6521	23.3577	23.4573	0.442544	0.149429	0.169789	0.492584	0.357274	0.779107	0.759269	A0A1D5PHL1	18	33.9	77.306	0	57.929	2111800000
A0A1D5PHP4	ENSGALP00010009747	phospholipase C gamma 2	PLCG2	23.7282	23.4204	23.757	23.5662	24.6082	24.8427	24.3048	24.215	24.2048	22.8065	23.3484	24.0098	24.5885	24.2125	24.0906	23.7854	23.5062	23.6437	23.4866	21.1696	24.2331	24.569	24.428	23.464	23.6134	23.79	23.422	23.6725	23.6374	24.5687	23.3129	23.7655	0.119068	0.972057	0.00156984	0.413857	0.967679	0.113343	0.375274	A0A1D5PHP4	32	35.9	148.11	0	122.11	5678600000
A0A1D5PHR5	ENSGALP00000052345	methionyl-tRNA synthetase	MARS	22.9852	23.9455	24.2148	23.8567	23.9437	24.3227	24.2074	24.4961	23.9457	22.1906	23.9877	24.1475	24.015	24.3819	24.4094	24.3572	24.0431	23.9577	24.0829	23.6734	21.9462	24.4889	22.1408	24.015	22.6474	24.1512	24.1341	24.2025	24.2684	24.395	24.1807	24.2682	0.460238	0.378366	0.336953	0.247894	0.119467	0.118385	0.271206	A0A1D5PHR5;A0A3Q2UBG4;A0A1D5PA60	27	45.5	96.861	0	241.62	7567200000
A0A1D5PHS2	ENSGALP00000052352	keratin 18	KRT18	24.7687	24.6047	21.4908	24.9393	23.7031	25.3502	21.5877	22.5815	23.3082	23.7216	22.6404	23.8803	22.1543	21.6409	22.9387	22.6581	24.5847	23.2988	25.1599	25.2301	24.8157	23.5222	24.9679	24.6618	23.5874	22.316	24.5102	25.9204	24.9585	24.4153	23.2771	23.741	0.0130105	0.142847	0.281051	0.688807	0.315817	0.849724	0.761957	A0A1D5PHS2	16	43.3	46.849	0	173.58	3022500000
A0A1D5PHT2	ENSGALP00000052362	GTPase IMAP family member 7-like	LOC429682	23.7166	21.4469	24.6823	22.7915	25.3895	26.6812	25.7177	25.7042	24.6398	24.9304	24.9594	26.098	26.0957	25.8538	25.9181	25.8072	24.2386	24.3236	24.0751	20.6543	22.3013	26.6094	22.3962	25.1712	24.1834	24.3283	23.5003	24.4616	25.7857	26.2848	25.7508	26.7155	0.153816	0.0067893	0.000793098	0.643895	0.689208	0.658685	0.0647994	A0A1D5PHT2	13	63.5	24.882	0	276.69	15353000000
A0A1D5PHZ2	ENSGALP00000048925	queuine tRNA-ribosyltransferase accessory subunit 2	QTRT2	24.7467	24.6691	24.6663	24.2747	24.318	24.1264	23.9956	23.7367	24.8376	23.4205	24.1703	23.9088	23.9011	23.9536	23.7731	24.0884	23.9266	24.2207	23.9201	23.4672	23.478	24.1635	23.7087	23.6219	24.1717	24.2759	24.3519	23.8115	23.5857	23.9315	23.6548	23.9415	0.0187634	0.472191	0.0096275	0.0427216	0.671787	0.721129	0.161815	A0A1D5PHZ2	11	42.1	47.146	0	61.006	3945600000
A0A1D5PHZ5	ENSGALP00000052427	carboxypeptidase Q	CPQ	23.6346	22.9167	24.185	23.2386	23.5725	20.8484	21.8373	24.0034	23.0126	23.3798	24.7618	22.6079	22.3609	22.6841	22.4718	21.701	22.5523	22.411	22.946	23.1679	23.517	22.476	23.0002	22.5534	23.9313	23.805	20.4623	22.7899	23.6292	22.4267	21.8934	22.6039	0.569651	0.662471	0.133282	0.973943	0.130234	0.745776	0.989021	A0A1D5PHZ5	7	19.2	51.97	0.00034072	14.378	759180000
A0A1D5PI06	ENSGALP00010002497	NADH:ubiquinone oxidoreductase core subunit V2	NDUFV2	24.3363	25.8786	24.5037	25.1519	26.16	25.5019	25.7314	25.4834	24.8154	24.8197	25.3887	25.666	25.9139	25.3744	25.7246	25.903	25.8731	25.4677	25.7475	28.1412	28.1218	25.5872	27.276	26.1415	24.9095	25.1517	25.8593	25.8576	25.6358	25.5025	25.4951	25.541	0.0186909	0.0679283	0.0685853	0.027523	0.463692	0.568736	0.856659	A0A1D5PI06	13	58.8	26.893	0	161.48	7337400000
A0A1D5PI15	ENSGALP00000059282	ADP ribosylation factor interacting protein 1	ARFIP1	23.2485	23.2815	23.4566	24.2286	23.2198	23.5341	23.1799	23.4796	23.5971	22.8146	23.3608	23.4782	23.4826	23.571	23.4308	23.6587	23.4521	23.1254	23.546	23.2394	26.18	23.8474	23.9519	23.2723	23.574	22.9835	23.1252	23.407	23.2276	23.3072	23.2588	23.1963	0.571441	0.11463	0.195504	0.152949	0.216505	0.438733	0.0628776	A0A1D5PI15;A0A1D5P997	11	36.4	46.662	0	206.72	3140100000
A0A1D5PI39	ENSGALP00000052471	proteasome 26S subunit, non-ATPase 1	PSMD1	25.4342	25.0632	25.7261	23.9802	25.4403	25.6127	25.5024	25.5261	25.6702	25.0804	25.4901	25.4573	25.4663	25.3561	25.5819	25.5994	25.5529	25.6496	25.503	23.9283	23.1244	25.7673	23.1811	25.4043	25.6614	25.593	25.7955	25.607	25.3632	25.3841	25.3798	25.5193	0.338659	0.0484587	0.592799	0.204279	0.095515	0.876602	0.319762	A0A1D5PI39	34	54.8	106.05	0	323.31	23696000000
A0A1D5PI72	ENSGALP00000052504	Dynamin GTPase	LOC430067	25.2429	24.9104	25.3942	22.7771	25.49	25.7224	25.6288	25.6843	25.2473	24.9585	25.4547	25.6542	25.6067	25.7884	25.8225	25.5021	25.3585	25.3318	25.4863	23.2426	25.4894	25.6402	25.6109	25.5017	24.6431	25.2416	24.8956	25.2445	25.4955	25.7273	25.5198	25.7318	0.832856	0.247365	0.00377705	0.495791	0.922584	0.359466	0.482028	A0A1D5PI72;A0A1D5PP94;A0A1D5PDR7	41	58.4	90.626	0	323.31	27107000000
A0A1D5PI87	ENSGALP00010000395	17-beta-hydroxysteroid dehydrogenase 14	DHB14_HUMAN	25.0058	25.8758	25.0899	26.0064	25.6954	25.3139	25.7505	25.3753	24.8298	25.8223	25.2849	25.3943	25.657	25.4333	25.6213	25.4498	25.5563	25.6616	25.5546	24.6733	25.1694	25.3694	25.8521	26.1004	25.2619	25.21	25.8123	25.6786	25.373	25.4303	25.5334	25.477	0.957227	0.698106	0.353156	0.819189	0.963873	0.795266	0.357289	A0A1D5PI87;A0A3Q2UAV3	15	50.5	43.384	0	323.31	23687000000
A0A1D5PIF0	ENSGALP00000052583	succinate dehydrogenase complex iron sulfur subunit B	SDHB	24.8382	25.4634	24.5575	20.4893	25.2276	25.3797	25.2367	25.0998	24.5061	25.4494	25.2708	25.4875	25.2135	25.308	25.2491	25.0557	24.9606	25.1429	25.1164	24.5789	25.2263	25.088	24.8794	25.5387	24.7447	24.937	25.1725	25.5641	25.6813	25.2467	25.2246	25.3887	0.33781	0.173819	0.116141	0.430492	0.45079	0.277447	0.245349	A0A1D5PIF0	10	40	32.588	0	80.896	9111500000
A0A1D5PIH4	ENSGALP00000065784	UDP-glucose glycoprotein glucosyltransferase 1	UGGT1	25.2073	25.0892	25.2669	23.2763	25.7939	25.7218	25.6862	25.4998	24.879	25.2876	25.3396	25.5941	25.6341	25.6089	25.5845	25.5835	25.3046	25.3219	25.3754	21.8732	24.9779	25.6524	24.9088	25.4966	25.4498	25.1471	25.2314	25.4173	25.5343	25.6286	25.5077	25.7049	0.5436	0.115586	0.0296172	0.509418	0.831043	0.273865	0.899846	A0A1D5PIH4;A0A3Q2UGK8;A0A1D5NZ55;A0A3Q2TTZ9;A0A3Q2TSN8;A0A3Q2U1E6;A0A3Q2UJA0;A0A3Q2U4Z1;F1NTV6	67	60.8	174.71	0	323.31	42351000000
A0A1D5PIH5	ENSGALP00000070746	hippocalcin like 1	HPCAL1	22.9943	22.9247	23.5886	21.1709	22.7554	24.455	24.1626	24.2531	24.7227	23.9505	23.9262	24.1213	24.5637	24.3844	24.1929	23.9536	23.8741	23.6112	23.9028	23.3932	22.2251	24.4242	23.5694	24.0476	23.7867	23.6794	23.4361	23.9627	24.031	24.665	24.2028	24.6031	0.712833	0.00470898	0.0426049	0.23965	0.366551	0.686204	0.035923	A0A1D5PIH5	6	34.8	26	0	48.341	3892300000
A0A1D5PIQ5	ENSGALP00010039852	mitogen-activated protein kinase 14	MAPK14	25.2812	24.4887	24.9266	22.0791	24.9355	25.3474	24.9579	24.704	25.4255	24.704	25.0868	25.1039	25.2015	24.8303	25.2156	24.9023	24.6962	24.978	24.5967	22.9993	22.8046	25.2754	24.6465	24.5873	25.0852	24.6692	25.2628	24.6374	24.9641	24.9376	24.7542	25.0216	0.439005	0.0522438	0.468428	0.812341	0.48775	0.427235	0.43285	A0A1D5PIQ5	16	65	41.458	0	234.01	11741000000
A0A1D5PIZ1	ENSGALP00010040793	thimet oligopeptidase 1	THOP1	26.4008	26.1118	26.4793	26.4141	25.6555	25.1198	25.3	25.102	26.4047	25.7644	25.5208	25.2057	25.2997	25.2616	25.4415	25.3159	25.5173	25.7094	25.3705	24.497	25.406	25.7206	25.6929	24.9378	26.1715	26.1077	26.2351	25.5043	25.1642	25.1718	24.9823	25.399	0.10715	0.802782	0.000189573	0.0362753	0.111661	0.500264	0.00208512	A0A1D5PIZ1;A0A1L1RUL3	32	51.1	78.308	0	196.8	18296000000
A0A1D5PIZ8	ENSGALP00010000043	IQ motif containing GTPase activating protein 3	IQGAP3	27.9419	27.7419	28.064	26.1899	28.1202	28.1906	28.0645	28.0639	27.9811	27.8235	28.034	27.9814	28.2534	28.0754	28.1216	28.0163	27.9567	28.0287	27.8491	26.2377	28.0361	28.2028	28.0072	27.8624	27.9283	27.8857	27.7248	27.8646	27.9505	28.1255	27.9853	28.0984	0.715326	0.198957	0.0254056	0.83427	0.887847	0.220581	0.819579	A0A1D5PIZ8	91	64	189.62	0	323.31	176350000000
A0A1D5PJ08	ENSGALP00010012760	nidogen 1	NID1	24.5292	25.255	24.6463	20.5961	25.5018	24.9466	25.4407	25.809	23.6539	25.0282	24.9975	25.2862	25.5312	25.5246	25.4872	25.5976	25.6987	25.2497	25.8399	25.9275	25.7309	25.1823	25.7243	25.7899	24.5667	24.6378	24.6228	25.339	25.331	25.2126	26.2114	25.1279	0.094571	0.952737	0.0173766	0.090392	0.135631	0.91934	0.18851	A0A1D5PJ08	47	45	126.52	0	323.31	25318000000
A0A1D5PJ40	ENSGALP00010013858	clathrin light chain B	CLTB	23.1885	24.3401	24.3274	24.1038	24.85	24.6623	24.7834	24.8708	20.6928	24.252	24.471	24.1879	24.7234	24.7742	24.8248	24.5891	24.2989	23.9135	24.5915	23.734	24.9444	24.2994	24.9592	24.3861	22.4354	24.4446	23.9541	24.335	24.9052	24.8027	24.4809	24.2436	0.806575	0.355434	0.00433282	0.806765	0.473087	0.457774	0.841227	A0A1D5PJ40;A0A1D5PL88	12	34.3	23.121	0.00041425	24.775	4641600000
A0A1D5PJ47	ENSGALP00000052838	alpha-1,6-mannosyl-glycoprotein 2-beta-N-acetylglucosaminyltransferase	MGAT2	23.2794	23.7354	24.097	25.1746	23.901	23.8536	22.9639	23.4224	25.2407	25.2156	23.0642	22.7207	23.7618	24.1493	23.5732	23.6991	22.7069	23.1938	23.4207	23.864	22.7734	23.2966	21.0334	23.3712	24.8662	23.0286	23.2795	23.6612	23.6961	23.6224	23.0862	23.524	0.0436901	0.180892	0.136529	0.362872	0.92623	0.519878	0.872843	A0A1D5PJ47	8	17.4	52.848	0	48.627	1452500000
A0A1D5PJ49	ENSGALP00000052840	CD14 molecule	CD14	23.4298	22.61	23.0241	23.3466	23.6558	23.7016	23.5328	23.2816	21.5835	25.0263	23.1725	23.9232	24.1199	24.1519	23.3561	23.8017	20.3939	23.3863	23.7238	25.2363	23.2248	23.5447	23.073	23.2331	23.6265	23.4548	22.9769	23.3399	24.6157	22.8155	23.2037	23.9692	0.727721	0.388144	0.360448	0.946359	0.721566	0.878422	0.867707	A0A1D5PJ49	7	21.5	49.8	0.00047893	35.822	1753600000
A0A1D5PJ54	ENSGALP00000052845	Uncharacterized protein	A0A1D5PJ54_CHICK	24.7582	23.76	23.2362	24.8895	22.8625	23.3612	22.8187	23.6847	24.9018	23.6613	22.6961	23.3333	23.1787	23.2888	23.5642	23.3931	23.2254	23.4897	25.4787	22.9554	22.6632	23.3127	23.8808	23.3807	23.1096	22.5761	22.4387	23.3445	23.7293	23.6756	23.1976	23.7146	0.399441	0.30197	0.279422	0.74223	0.121278	0.0565624	0.596517	A0A1D5PJ54	3	23.5	14.166	0	48.223	1535100000
A0A1D5PJ88	ENSGALP00000072407	tenascin C	TNC	23.5361	22.8775	23.2833	23.748	22.9905	23.7947	23.776	23.5022	22.9266	21.6777	23.7894	23.3842	23.5868	23.0356	23.6135	23.3191	23.9588	23.4169	24.2722	21.8563	23.0101	23.3479	22.945	23.1702	23.2993	23.0675	23.9646	24.484	24.145	23.6738	24.2545	23.843	0.264195	0.453331	0.473235	0.0516209	0.49839	0.340464	0.776123	A0A1D5PJ88;A0A3Q2UL32;A0A1D5PZ80;A0A3Q2U5M0;A0A1D5NZY0	25	22.7	198.92	0	144.03	4941300000
A0A1D5PJC6	ENSGALP00010029049	calcineurin like phosphoesterase domain containing 1	CPPED1	23.2375	23.1012	24.0318	20.657	23.0862	22.6255	22.8735	23.7169	23.5107	23.5605	22.9327	22.4323	22.2367	22.574	22.5602	23.6926	22.999	23.1875	22.7653	25.5684	24.382	23.0162	22.1745	22.9135	21.4049	23.4176	24.166	22.3658	23.1438	21.9321	24.2944	22.4854	0.556754	0.529455	0.776635	0.491921	0.802914	0.984463	0.37088	A0A1D5PJC6	9	45.1	35.894	0.00046147	32.813	1248700000
A0A1D5PJG5	ENSGALP00000043676	polybromo 1	PBRM1	20.6439	21.8657	21.3194	21.6809	23.4524	23.1844	22.8616	23.0877	22.029	23.077	22.8244	23.0141	22.9502	23.0129	22.5096	23.2914	22.8828	22.0696	23.1475	22.997	21.8744	22.4094	21.4148	22.3028	22.7475	20.7193	23.452	22.4972	22.5336	22.8825	22.8735	23.0162	0.759173	0.0612307	0.0457652	0.355902	0.00850635	0.692437	0.00166676	A0A1D5PJG5;A0A3Q2UJ59;A0A1D5NTL9;A0A1D5PVI2;A0A1D5NZ69	26	22.7	181.91	0	83.965	2725600000
A0A1D5PJJ8	ENSGALP00010044109	huntingtin interacting protein 1	HIP1	22.8448	22.9902	23.0641	23.2091	22.9005	22.9818	22.478	22.9636	20.1474	24.6417	23.3489	22.6225	22.1619	22.2424	25.8122	22.2927	23.7906	23.3585	23.1211	22.7523	21.9846	22.4263	25.0703	22.8725	22.0007	22.803	22.6268	22.9264	23.1294	23.0819	23.0863	22.6882	0.867774	0.601884	0.752995	0.639104	0.999425	0.43207	0.969295	A0A1D5PJJ8	19	30.7	113.05	0	49.39	1429800000
A0A1D5PJL3	ENSGALP00000026110	monoamine oxidase A	MAOA	21.317	23.29	23.6841	20.6715	24.7271	24.5009	24.6466	24.4011	24.2915	21.7673	23.7378	24.4045	24.6426	24.5697	24.5456	24.4605	24.3744	20.7675	24.4269	22.2135	25.0806	24.4774	25.2235	24.7821	23.717	26.0374	23.4007	24.2975	24.6926	24.4217	24.3645	24.751	0.215557	0.113524	0.000922587	0.885327	0.418317	0.0442932	0.770718	A0A1D5PJL3;F1NIY7	8	20.1	57.99	0.00038595	20.268	4330800000
A0A1D5PJL7	ENSGALP00000053013	pM5 protein	PM5	24.3153	22.1351	21.7398	22.7295	24.3245	24.3063	24.129	23.9029	22.6993	20.8975	23.9232	23.995	23.711	23.8406	24.0755	23.8822	23.7854	23.0586	23.7158	24.1108	21.6761	23.4665	23.0904	23.909	20.2319	22.4792	23.0216	23.7181	24.3251	24.0998	23.8664	24.2145	0.729233	0.789858	0.0119907	0.955244	0.330594	0.148423	0.0410094	A0A1D5PJL7	29	38.2	132.88	0	133.77	4450200000
A0A1D5PJM6	ENSGALP00010041928	nucleoporin 214	NUP214	23.1465	22.5602	23.2909	23.3019	23.5527	22.9589	23.2113	23.3076	23.3664	22.4875	23.2142	22.9423	23.2443	23.2305	22.8882	23.0563	22.9656	22.6923	22.9867	21.9374	24.0798	23.1887	23.5286	22.7909	24.4089	22.9534	22.9443	22.8647	22.8262	22.7744	22.4444	23.0932	0.608912	0.760702	0.400782	0.677439	0.946634	0.0400713	0.0681668	A0A1D5PJM6	17	14.4	206.89	0	52.991	2291400000
A0A1D5PJN1	ENSGALP00000053027	baculoviral IAP repeat containing 6	BIRC6	22.102	22.8181	22.6757	24.1074	22.8081	23.2289	22.8677	22.725	24.2702	22.0901	22.9339	22.7714	22.8805	22.8224	22.7303	22.894	22.7862	20.8364	23.0349	21.9856	23.3557	23.0569	22.9937	22.3885	21.5443	22.5094	23.9869	22.8884	22.5982	22.743	22.6027	22.9256	0.260343	0.718545	0.5637	0.741309	0.326102	0.329527	0.519417	A0A1D5PJN1;F1NLF6;A0A3Q3AG44	24	8.5	525.35	0.00053191	45.338	4163300000
A0A1D5PJR5	ENSGALP00010010934	arginyl-tRNA synthetase	RARS	25.7104	24.7057	25.7965	24.3253	25.2056	25.0599	25.2476	25.1283	25.7676	25.3244	25.3736	25.1952	25.0829	25.1715	25.3364	25.0236	25.0862	25.3192	25.0335	24.4619	25.0023	25.3906	25.3457	24.8949	25.7246	25.3883	25.6229	25.2364	25.1143	25.2482	25.0248	25.3546	0.913656	0.0946794	0.451667	0.570208	0.815052	0.111271	0.669587	A0A1D5PJR5	37	59.2	75.471	0	194.1	17534000000
A0A1D5PJW4	ENSGALP00000053112	proteasome subunit alpha 7	PSMA7	26.6963	26.2091	26.7318	26.8303	26.5779	26.3789	26.0977	25.9655	26.7428	26.1435	26.0919	26.0312	26.3449	26.1706	26.1579	26.0594	26.1085	26.2536	25.9222	25.4588	25.8622	26.0485	25.2787	25.9449	26.2291	26.3663	26.5962	26.2031	26.1025	26.2663	25.853	25.9405	0.00436727	0.545498	0.0279551	0.00779443	0.939494	0.722619	0.25054	A0A1D5PJW4	16	64.5	27.872	0	274.54	32566000000
A0A1D5PJY1	ENSGALP00000048584	spectrin beta, non-erythrocytic 1	SPTBN1	25.4705	25.9727	25.4131	25.0445	26.0276	25.7032	25.6705	25.9113	25.3698	25.9194	25.9078	25.7419	25.7971	25.6957	25.8002	26.0849	26.0651	25.6969	26.1758	24.9398	25.5974	25.6256	25.733	26.0802	25.5312	25.3523	25.2884	25.9059	25.3812	25.628	26.237	25.7728	0.778804	0.876728	0.119764	0.304171	0.68495	0.918006	0.346747	A0A1D5PJY1;A0A1D5P797;A0A1D5NUY5	139	66.8	274.11	0	323.31	122260000000
A0A1D5PK00	ENSGALP00000050271	histocompatibility minor 13	HM13	25.0903	24.2252	22.7246	23.1837	23.3348	23.8178	23.4449	23.4924	23.5547	22.6288	23.7452	21.4195	23.5262	23.5463	23.7703	23.7479	23.597	23.5337	23.6517	23.699	23.8558	23.3983	24.1279	23.0385	23.5676	22.8598	22.5269	23.5526	23.3827	23.956	23.1722	23.4585	0.971073	0.103442	0.315889	0.784098	0.838242	0.0979875	0.413286	A0A1D5PK00;F1NXN9;A0A1D5PBY9;A0A1D5PUL3	8	16.4	63.517	0.00040016	22.565	1802800000
A0A1D5PK28	ENSGALP00000053179	syntaxin binding protein 1	STXBP1	25.0124	24.4701	25.1093	24.8627	25.2638	25.4454	25.2811	25.194	24.4556	24.7309	25.2267	25.3602	25.1979	25.2351	25.2309	25.1071	24.8063	25.0657	25.0776	21.3375	22.7724	25.3378	23.4535	25.2352	24.8085	24.9904	24.915	24.8726	25.3162	25.2497	25.2833	25.2571	0.119949	0.114918	0.31038	0.106508	0.880872	0.95261	0.708051	A0A1D5PK28;A0A1D5PHU2	26	57.2	67.435	0	277.46	12986000000
A0A1D5PK48	ENSGALP00000053201	apolipoprotein C3	APOC3	26.8163	29.1264	27.8211	27.4937	26.7036	26.6324	26.7161	26.6428	28.2107	27.411	28.2402	26.9179	27.5333	27.2569	28.0592	26.8511	27.7982	27.7974	28.138	27.5922	27.221	27.5305	27.5383	27.0182	27.7055	27.4018	28.9796	27.9781	26.6346	27.5938	27.4601	26.8734	0.371403	0.424762	0.0014545	0.422273	0.969244	0.525993	0.122612	A0A1D5PK48	6	39.8	10.26	0	183.82	35545000000
A0A1D5PK53	ENSGALP00000060685	actin alpha 1, skeletal muscle	ACTA1	29.9826	28.9171	30.3823	28.8499	29.8491	30.0645	29.868	29.6312	30.2691	29.5431	29.7226	29.7689	30.3992	29.7186	30.3426	29.9495	30.0157	29.2969	29.9064	23.8213	27.6235	30.0574	28.0359	29.7341	29.3525	29.7979	29.8052	29.9781	30.6178	30.5789	28.9696	29.3059	0.147025	0.0932916	0.44777	0.273658	0.935899	0.769748	0.808157	A0A1D5PK53	33	79.2	43.461	0	323.31	214370000000
A0A1D5PK62	ENSGALP00000053216	coatomer protein complex subunit zeta 1	COPZ1	23.486	23.2638	23.0765	23.4698	23.8448	23.8978	23.3637	24.0932	23.9749	23.2881	22.5106	23.7323	24.0461	23.4836	24.3541	23.3589	22.6475	23.895	23.59	24.5159	23.6906	19.624	23.9819	23.7939	23.8631	22.7573	22.7034	23.6339	24.3558	24.2125	24.4603	23.9035	0.748572	0.385615	0.423623	0.441727	0.523832	0.152375	0.135439	A0A1D5PK62;A0A1D5PCF9	6	30.8	33.762	0	58.761	2684500000
A0A1D5PK63	ENSGALP00010026580	sorting nexin 12	SNX12	23.1213	24.2884	22.908	24.7695	23.4707	22.8362	22.9847	23.089	22.7116	22.9625	22.6995	22.7276	23.1124	22.9229	23.2024	23.1632	22.8302	23.1313	23.0102	22.358	23.6242	23.0896	23.3235	23.1583	23.4529	23.135	22.6714	22.8112	23.0474	22.8846	23.1363	23.0954	0.327206	0.0660028	0.804916	0.109388	0.140825	0.322287	0.015188	A0A1D5PK63;A0A3Q2U5E2	13	74.7	18.93	0.00036483	17.356	2202000000
A0A1D5PK78	ENSGALP00010041830	paracaspase 2	PCASP2	21.0922	24.7679	19.8625	23.3292	22.4169	22.6339	22.6267	22.1184	21.6878	21.6572	21.7528	22.1794	22.3256	23.1416	21.7405	22.2229	22.9646	24.9233	22.8348	21.9121	24.3475	22.7192	22.9305	21.6702	24.1227	24.42	23.1713	21.7307	21.8845	21.9753	24.7321	22.5286	0.0599165	0.783064	0.953884	0.724622	0.367714	0.993846	0.685185	A0A1D5PK78;A0A1D5PVV5	11	22.2	76.563	0.00050025	39.294	836900000
A0A1D5PKC2	ENSGALP00000053279	deoxythymidylate kinase	DTYMK	25.1701	23.7225	25.1358	24.1821	24.4247	24.3966	24.1374	24.599	25.2676	24.7297	24.4061	24.394	24.4961	24.2754	24.2729	24.2802	24.2435	24.6946	24.1409	23.1438	24.405	24.7169	24.7883	23.983	24.6472	24.5441	24.3493	24.4874	23.7454	24.1142	24.1588	24.0931	0.130263	0.872191	0.316775	0.88796	0.425826	0.0695804	0.244676	A0A1D5PKC2	9	54.2	24.082	0	74.525	6624100000
A0A1D5PKF0	ENSGALP00010042132	major vault protein	MVP	26.6804	26.5216	26.9179	25.7305	26.8737	26.5319	26.6402	26.6732	26.6634	26.3354	26.4496	26.7984	26.7365	26.4312	26.7636	26.7791	26.4734	26.3998	26.4633	24.3478	26.4595	26.8591	26.1102	26.4112	26.551	26.4449	26.8112	26.7167	26.4649	26.6221	26.4605	26.5909	0.197236	0.174314	0.229903	0.28565	0.863252	0.253541	0.404745	A0A1D5PKF0;A0A1L1S0M1;A0A3Q2U184	47	67.3	93.779	0	323.31	56895000000
A0A1D5PKG6	ENSGALP00000052113	ubiquitin conjugating enzyme E2 L3	UBE2L3	27.0452	26.7669	27.1891	27.1991	26.9862	27.2937	27.0343	27.1988	27.4634	26.5829	27.0124	27.0638	27.2842	27.1508	27.0496	27.0432	27.0118	27.049	27.0007	27.1027	27.7364	27.2501	27.6085	26.8719	27.321	26.9721	27.6193	26.9176	27.3096	27.15	26.8817	27.1666	0.265656	0.802764	0.239621	0.871634	0.853753	0.287387	0.234606	A0A1D5PKG6;A0A1D5PH36	12	38.8	33.444	0	294.74	28864000000
A0A1D5PKH3	ENSGALP00010005825	G-rich RNA sequence binding factor 1	GRSF1	23.7133	23.4593	23.8509	23.4477	23.3807	23.8415	23.7465	23.6756	23.8962	23.6459	23.7228	23.9247	23.5188	22.7322	23.1465	23.5589	23.5023	24.0575	23.6471	21.2311	24.3762	23.7542	21.8143	23.5152	23.9552	23.9874	24.4057	24.1899	23.2248	23.1346	23.276	23.2919	0.595833	0.469048	0.200463	0.211136	0.882153	0.0577225	0.534347	A0A1D5PKH3	15	41.8	52.103	0	71.294	3374000000
A0A1D5PKI0	ENSGALP00000053338	H1.10 linker histone	A0A1D5PKI0_CHICK	25.4096	26.0999	25.5063	27.1084	26.2303	26.0697	26.396	26.5697	24.7264	26.0002	26.2782	25.9894	26.5414	26.39	25.8892	26.451	26.0652	25.8871	25.9951	28.931	26.9009	26.1677	27.1158	26.3467	25.7788	25.5974	25.0288	25.8394	25.8464	26.277	26.419	25.8774	0.542089	0.0555013	0.192153	0.163423	0.687725	0.358722	0.725903	A0A1D5PKI0	8	27.4	22.541	0	186.37	17067000000
A0A1D5PKI8	ENSGALP00000053346	glypican 4	GPC4	22.043	23.4094	22.88	22.6327	22.4038	22.541	22.9138	23.3594	22.3191	22.1132	22.8317	24.6569	25.4439	22.2289	22.9852	22.7509	22.8769	23.1601	23.3266	21.4641	23.7373	22.7309	25.6022	22.6513	21.4047	23.0756	23.2331	22.6405	22.7375	22.7395	23.2772	22.291	0.917935	0.854657	0.254643	0.190811	0.604554	0.719761	0.421031	A0A1D5PKI8;F1NAU1	8	19.4	63.086	0.00040323	23.098	1075800000
A0A1D5PKL9	ENSGALP00010039230	integrin subunit alpha 4	ITGA4	24.5054	20.4953	24.2936	22.018	24.2558	24.024	24.0575	24.0771	24.2863	23.8943	23.7486	24.025	23.6904	24.1508	23.7279	24.2913	24.0534	24.0205	23.7026	22.9724	23.6796	23.9752	23.9499	23.8541	24.0517	24.0553	23.8082	23.7066	23.6539	23.7611	23.877	23.6391	0.767377	0.287573	0.22935	0.367649	0.232827	0.118647	0.361073	A0A1D5PKL9	16	24.6	113.97	0	46.247	4162300000
A0A1D5PKN8	ENSGALP00000062127	mercaptopyruvate sulfurtransferase	MPST	24.7274	24.6675	24.6316	24.5834	24.6623	24.16	23.9323	23.9837	24.6818	24.5669	24.0326	23.8699	23.6763	23.793	24.1422	24.0559	24.2201	24.3394	24.1771	21.8846	24.3603	24.4039	24.3122	24.7828	24.5546	23.9741	24.739	24.1733	24.1069	23.7716	24.0804	24.0483	0.426068	0.577378	0.579889	0.21795	0.0742391	0.134285	0.0796509	A0A1D5PKN8	13	57.2	33.222	0	97.677	5013200000
A0A1D5PL06	ENSGALP00000053520	transforming growth factor beta regulator 4	TBRG4	24.8096	23.7852	23.0065	21.7469	23.1779	23.1837	23.2812	22.8977	23.3109	22.4202	23.3503	22.6421	22.9073	22.7693	23.0862	24.0591	23.056	23.2101	22.847	21.7992	23.7348	23.0643	21.5528	22.7473	23.1202	23.7345	22.8105	23.109	22.2449	23.3547	22.8227	23.0836	0.303026	0.816092	0.842495	0.367861	0.730429	0.909706	0.401496	A0A1D5PL06;A0A3Q2U659	15	37.1	71.396	0.00048733	37.545	1275500000
A0A1D5PL17	ENSGALP00000053531	Polyprotein nsP1234	POLN_MIDDV	23.4875	21.8728	23.3059	23.0013	23.3684	23.009	23.3648	22.9045	23.0232	22.4746	22.7509	23.061	23.1736	23.2148	23.0875	23.1061	22.9983	23.4981	22.9413	22.1848	24.2	23.2464	24.5503	22.5669	24.4382	22.9551	23.0693	23.0116	22.9475	23.1009	22.9385	23.1716	0.244687	0.750158	0.212839	0.965898	0.838038	0.203123	0.146166	A0A1D5PL17	16	17.7	181.46	0.000501	39.421	1554900000
A0A1D5PL36	ENSGALP00010014221	acetyl-CoA acyltransferase 2	ACAA2	27.1008	25.9792	27.09	25.0084	27.0031	26.2566	26.1942	26.4516	27.1016	26.4881	26.4219	26.2331	25.8814	26.3946	25.831	26.5227	26.3888	25.7027	26.5281	23.9488	26.4043	26.6832	26.0788	27.0646	26.723	26.9027	27.3762	26.8738	25.5607	26.171	26.5831	26.4601	0.889492	0.324777	0.92898	0.273383	0.6926	0.0190717	0.234124	A0A1D5PL36	25	67.1	44.293	0	323.31	52947000000
A0A1D5PL45	ENSGALP00000053559	Adenylosuccinate synthetase isozyme 2	ADSS	25.1401	24.1045	25.1609	21.1655	24.2452	25.0099	24.6029	24.1079	25.4612	24.0771	24.7442	24.477	24.4316	24.4663	24.3208	24.2768	24.1138	24.6748	24.0209	22.2174	24.0365	25.0756	24.0888	23.6016	25.113	25.1123	24.9738	24.4446	25.1745	24.6232	23.8179	24.8844	0.970846	0.0781892	0.722669	0.470933	0.919934	0.192814	0.881472	A0A1D5PL45;F1NS23	16	44.2	53.16	0	112.44	11523000000
A0A1D5PL53	ENSGALP00010030414	thioredoxin reductase 3	TXNRD3	23.9963	23.4873	24.1497	22.0168	23.3388	23.0808	23.4772	23.6933	24.106	23.3055	23.6546	23.5593	23.3956	23.2973	23.9295	23.449	23.704	23.3685	23.4606	24.2342	22.3227	23.4634	22.5198	22.351	23.4901	23.8763	24.2592	23.8853	23.4464	23.4114	23.4963	23.8207	0.759287	0.0424008	0.0323251	0.303472	0.0825709	0.401033	0.232345	A0A1D5PL53	13	34.6	66.4	0	53.586	2821400000
A0A1D5PL70	ENSGALP00010035806	melanoma cell adhesion molecule	MCAM	25.1338	24.6427	25.4152	24.4033	24.1928	23.3653	24.4171	24.632	25.0372	25.2263	24.754	24.0864	24.1648	24.1715	24.4704	24.4953	25.1104	24.9018	25.2074	25.6382	25.005	23.9544	24.9139	24.6905	23.3045	24.8734	24.9732	24.9554	23.9794	23.9211	25.1005	23.8137	0.559831	0.155967	0.00872712	0.121853	0.685223	0.462953	0.95067	A0A1D5PL70	10	22	69.001	0	76.715	7988100000
A0A1D5PLG6	ENSGALP00010017078	VIR_N domain-containing protein	A0A1D5PLG6_CHICK	22.0911	22.0372	22.5231	25.7991	23.5473	23.4746	23.3623	23.3691	22.2782	20.9977	22.9755	23.1727	23.2804	23.2262	22.7809	23.479	23.322	22.6018	23.3606	23.4601	24.549	23.1523	24.9462	23.0499	22.0647	22.7369	21.4506	23.1071	22.8016	22.8666	23.0195	23.2627	0.78383	0.0319043	0.0481018	0.529781	0.855717	0.734589	0.627984	A0A1D5PLG6	21	18.6	202.92	0	199.96	1930100000
A0A1D5PLH4	ENSGALP00000053690	nucleophosmin/nucleoplasmin 3	NPM3	23.1213	24.7313	24.5188	23.497	23.4931	25.0924	24.7417	24.817	23.906	22.4467	25.5641	24.9061	24.6963	24.6941	24.9635	24.7428	24.7187	24.5972	24.5991	27.3742	24.8396	24.8476	24.8275	24.1133	24.1442	24.814	24.3086	24.8153	25.3084	24.6688	24.0907	25.0895	0.132614	0.869465	0.529096	0.333053	0.198591	0.428855	0.428355	A0A1D5PLH4	4	43.2	16.367	0	49.634	4907000000
A0A1D5PLJ0	ENSGALP00000049451	Ras related GTP binding C	RRAGC	24.8378	23.3846	23.9978	22.4998	24.2816	23.8726	23.9728	23.9541	25.342	20.2423	20.9976	23.809	24.644	24.0872	23.7193	23.6568	23.8539	22.9985	24.0886	23.0775	22.5704	24.3215	22.5038	23.824	25.0928	24.0038	23.9203	23.5823	24.1274	23.881	23.9835	23.7768	0.695767	0.888392	0.359238	0.118652	0.148262	0.465421	0.458965	A0A1D5PLJ0	10	32.8	44.899	0.00052411	43.347	2283200000
A0A1D5PLK6	ENSGALP00010026332	programmed cell death 6 interacting protein	PDCD6IP	25.2709	24.5198	25.4705	23.1985	25.057	25.1207	25.0155	25.336	25.3543	25.0801	25.4856	25.0789	25.3666	25.2303	25.461	25.2418	25.5406	25.5364	25.6995	22.7935	23.515	25.3684	22.2074	24.9943	25.311	25.5554	25.8283	25.3171	25.3765	25.3785	25.2284	25.4626	0.640021	0.023431	0.717522	0.337494	0.174703	0.804301	0.317372	A0A1D5PLK6	44	57.7	97.44	0	323.31	22749000000
A0A1D5PLN3	ENSGALP00000053753	transmembrane protein 14C	TMEM14C	22.3524	21.2806	21.5556	22.9187	23.6061	21.3811	22.3526	22.737	22.4514	22.8853	22.4894	21.4295	25.6929	22.2976	22.687	22.3631	22.5701	22.186	22.7425	21.9289	23.0993	22.1392	19.8694	22.7377	23.8844	22.9809	22.5745	22.6529	22.3177	22.5088	22.267	22.4781	0.774202	0.122861	0.758793	0.958562	0.0760923	0.870514	0.609155	A0A1D5PLN3	1	15.9	11.084	0.00026267	6.0414	612110000
A0A1D5PLN6	ENSGALP00010020426	MIF4G domain-containing protein	A0A1D5PLN6_CHICK	22.784	23.5303	23.517	25.6869	23.2465	23.6043	23.7374	23.4219	23.1678	23.3827	23.721	23.564	23.2221	23.6522	23.2981	23.4546	23.4203	23.2549	23.3699	21.6955	23.2015	24.453	23.0986	21.8902	23.9678	21.5689	23.5255	23.406	23.7289	23.4038	23.3403	23.7672	0.184921	0.952775	0.826405	0.319762	0.319675	0.620314	0.921493	A0A1D5PLN6;E1C6A2	8	27.2	42.227	0	76.551	2411100000
A0A1D5PLP1	ENSGALP00000053761	nascent polypeptide-associated complex alpha subunit	NACA	26.3844	26.5558	26.5819	27.2184	24.0504	27.1839	26.8116	26.8377	26.2638	26.3199	26.8329	26.7193	26.9581	26.769	26.7223	26.8658	26.7277	26.8465	26.8895	24.892	25.9755	27.078	25.9182	26.6262	26.7502	26.884	26.3897	26.769	26.6442	26.9229	26.6477	26.8107	0.937337	0.231711	0.958128	0.788416	0.765762	0.436403	0.433529	A0A1D5PLP1;A0A1L1RNL6;A0A1D5PMH5	7	32.3	24.873	0	310.12	30682000000
A0A1D5PLS2	ENSGALP00000053792	citrate synthase	CS	27.9538	27.6722	28.141	28.0894	27.2989	27.711	27.3124	27.3178	27.8418	27.6553	27.5279	27.3395	27.3717	27.4295	27.3796	27.3302	27.521	27.7249	27.4084	26.3842	27.3882	27.4049	27.4712	27.0827	27.8084	27.7369	27.9057	27.4427	27.265	27.1853	27.1923	27.439	0.0580778	0.983651	0.00587974	0.0443752	0.310913	0.621054	0.0302916	A0A1D5PLS2	27	65.1	52.056	0	323.31	92686000000
A0A1D5PLT1	ENSGALP00010036256	protein phosphatase, Mg2+/Mn2+ dependent 1F	PPM1F	24.481	23.8085	24.7406	23.0424	24.3947	24.3158	22.8809	24.5314	24.5237	23.9693	24.2779	24.0184	24.4812	24.3251	24.5684	24.2322	25.0518	21.4096	24.4195	24.4453	23.736	24.4772	24.1442	25.634	24.3139	24.1308	24.6806	24.0791	23.7224	24.0017	24.0682	24.4257	0.973183	0.60273	0.565631	0.635949	0.854383	0.515645	0.322169	A0A1D5PLT1	6	20.3	57.185	0.0005277	44.37	2347900000
A0A1D5PLV9	ENSGALP00000053830	TraB domain containing	TRABD	24.7473	21.615	21.0574	24.156	22.9505	23.1188	22.5051	22.8358	26.4578	25.5474	22.83	22.6268	22.644	22.9936	22.6468	22.6774	21.9866	27.4295	22.3871	24.0969	20.5474	23.9395	24.9332	22.7636	22.3354	22.1952	23.1813	22.6932	22.9631	22.7291	22.6653	22.9727	0.849023	0.913185	0.263844	0.166762	0.643497	0.839401	0.196689	A0A1D5PLV9;F1NIW6;A0A1D5NX84	6	23.3	37.924	0.00033411	13.555	1076100000
A0A1D5PLX0	ENSGALP00000053841	coatomer protein complex subunit gamma 2	COPG2	22.1641	22.9505	23.544	23.1752	23.8417	24.716	24.438	24.2666	22.5826	22.8683	24.0633	24.4492	24.079	24.4328	24.4232	24.4162	23.9593	23.7534	24.0261	22.7966	23.1602	24.5666	23.3153	24.1596	23.7144	23.7942	22.8014	24.0482	24.2088	24.3217	24.1593	24.5017	0.780726	0.207615	0.000587567	0.897357	0.100523	0.968023	0.189013	A0A1D5PLX0;A0A1L1RZW9;E1C7T8	27	44.8	97.557	0	323.31	8091900000
A0A1D5PLZ2	ENSGALP00010036034	serpin family D member 1	SERPIND1	22.719	22.1668	22.8325	23.4896	24.2173	22.4127	21.3813	22.0367	22.6247	23.0663	22.6343	22.7475	22.0742	22.4104	23.1047	22.7157	24.6178	23.4615	23.0375	20.5174	24.3927	21.813	22.8293	23.2276	22.5955	22.4294	23.0438	23.1399	22.599	22.9826	23.237	22.1557	0.504609	0.757025	0.7656	0.721357	0.652227	0.927099	0.807248	A0A1D5PLZ2	8	18.4	55.814	0.00053079	45.134	1360800000
A0A1D5PM19	ENSGALP00000053892	myosin, heavy chain 9, non-muscle	MYH9	29.0314	28.7986	28.8473	28.5037	29.6551	29.6331	29.4429	29.6334	28.7015	28.9127	29.3619	29.4605	29.4227	29.3977	29.4217	29.4392	29.3327	29.3035	29.32	29.3569	29.5952	29.3773	29.5266	29.512	28.9997	28.8908	28.1206	29.1865	29.4444	29.4111	29.424	29.4193	0.67011	0.163895	4.33e-06	0.0290502	0.350936	0.917311	0.00793189	A0A1D5PM19	207	72.4	226.63	0	323.31	1344600000000
A0A1D5PM20	ENSGALP00000053893	integrin subunit alpha 8	ITGA8	23.3942	23.2196	22.9701	22.9434	24.0251	24.5305	22.18	22.5695	24.1044	22.9689	24.6259	25.5112	22.2226	22.1365	24.7281	22.1421	25.4401	22.4599	21.4583	25.3115	21.1456	22.7078	21.9124	24.7466	22.919	22.6929	23.735	22.6999	22.4027	22.7039	22.4922	22.1105	0.276782	0.902158	0.0885531	0.369019	0.846272	0.460854	0.205354	A0A1D5NW43	4	36.2	20.404	0.00027442	7.1889	506000000
A0A1D5PM40	ENSGALP00000053913	Ras homolog enriched in brain	RHEB	23.1151	23.5833	23.3713	23.677	23.1237	22.68	22.5301	22.359	23.3437	24.4466	23.0353	22.2425	22.9597	22.2856	22.5743	22.213	23.0731	23.1238	22.4647	22.0221	25.4391	22.5397	22.8779	22.3018	23.2014	22.8925	23.0919	22.5922	22.312	22.5331	22.8144	22.4995	0.647627	0.402301	0.181665	0.88299	0.0804039	0.294761	0.290527	A0A1D5PM40;A0A3Q3AUL4	5	23.1	18.792	0.000334	13.55	1232400000
A0A1D5PM49	ENSGALP00000053922	Chondroitinsulfatase	A0A1D5PM49_CHICK	24.2594	23.0887	24.0689	22.2497	23.9989	23.6292	23.4125	23.5984	23.713	23.728	24.0403	23.3601	23.5374	23.4377	22.978	23.6567	23.7403	23.7021	23.8699	21.9196	23.3063	23.5645	23.2726	23.8111	23.3492	23.4598	23.6126	23.1389	23.4723	23.6936	23.3696	23.4095	0.48089	0.873413	0.771259	0.952456	0.639948	0.38687	0.523813	A0A1D5PM49	13	32.6	57.283	0	45.996	2951100000
A0A1D5PM61	ENSGALP00000067412	metastasis associated 1 family member 2	MTA2	23.2471	23.1448	23.4968	23.7084	24.3403	24.2814	24.2819	24.1421	22.1157	22.0253	23.9615	24.2127	24.022	24.1641	24.3037	24.1159	24.0825	23.8542	24.217	24.0245	23.4335	24.2381	23.9091	23.9425	23.8995	23.5467	23.0737	24.1893	23.853	24.1189	24.0568	24.3098	0.253409	0.391415	0.00383102	0.698226	0.0203148	0.262109	0.601071	A0A1D5PM61	18	40.4	60.883	0	95.03	6836800000
A0A1D5PM72	ENSGALP00000053945	hydroxysteroid17-beta dehydrogenase 12	A0A1D5PM72_CHICK	24.8025	23.6656	23.1281	24.2975	24.1891	24.145	24.2503	24.0381	23.8637	23.4154	23.8254	24.1007	23.901	23.9814	23.7678	24.0439	23.992	23.7918	23.9525	23.4251	24.0859	23.7502	22.942	24.3044	24.5368	23.2966	22.9821	24.2017	24.2681	23.9532	24.0846	24.261	0.539149	0.914435	0.301972	0.257329	0.921792	0.590781	0.470462	A0A1D5PM72	7	25.2	42.67	0	53.314	2844000000
A0A1D5PM87	ENSGALP00000053960	RAD21 cohesin complex component	RAD21	21.9941	24.8382	24.3582	23.5049	26.6887	27.6271	25.884	26.3659	22.8192	24.1642	26.1301	26.3328	26.2386	26.4478	26.6992	25.7473	26.3599	24.6741	26.2249	26.4186	27.481	24.1212	27.4764	26.1392	22.427	25.629	23.6063	25.969	25.8766	26.0648	26.1018	26.264	0.461752	0.590753	0.000748926	0.136871	0.17456	0.876548	0.102922	A0A1D5PM87	18	31.9	72.05	0.00052192	43.093	9815600000
A0A1D5PMA9	ENSGALP00000053984	laminin, beta 2	laminin S	23.4507	23.1965	23.5218	23.127	22.1493	22.0293	23.6837	23.4102	25.1748	23.4192	22.7632	22.1854	24.0352	24.2229	24.0947	23.405	24.1345	23.0135	24.4385	23.6468	22.4411	21.9139	20.9395	23.0334	25.9553	21.7437	22.0498	23.7161	23.8029	22.9771	24.1853	23.3167	0.649935	0.122533	0.300378	0.922717	0.270817	0.0421047	0.537639	A0A1D5PMA9;E1C700	29	25.4	193.96	0	115.97	2834800000
A0A1D5PMG4	ENSGALP00000064991	exportin 7	XPO7	24.2623	23.6383	24.303	24.3624	23.6853	24.2081	23.8068	23.9949	24.5763	23.5094	23.8707	24.0607	24.1115	23.9482	24.0298	23.8631	23.8821	23.8671	23.6872	22.1033	22.4328	24.2139	22.6421	23.8486	24.0363	24.003	24.2463	23.8892	24.0475	23.8186	23.7457	24.1607	0.0558955	0.0870254	0.538749	0.0577267	0.962988	0.775065	0.77506	A0A1D5PMG4;A0A1D5PWR9;F1NFR4;A0A1D5PBZ5;A0A3Q2UD33;A0A3Q3A2S6;A0A3Q2UFA8	35	41.4	121.47	0	145.17	6911700000
A0A1D5PMH0	ENSGALP00000054048	vacuolar protein sorting 45 homolog	VPS45	22.0867	23.1147	22.669	21.4043	23.9103	23.7012	23.5623	23.6223	22.5956	23.3518	23.4722	23.4676	23.6442	23.5616	23.8856	23.7275	23.5473	23.4413	23.4414	24.005	23.8357	23.4356	22.8797	23.5909	22.7736	23.44	23.2182	23.3918	23.4978	23.7085	23.7521	23.961	0.0634716	0.145715	0.000351935	0.0679941	0.00900597	0.710065	0.0062656	A0A1D5PMH0;H9L0C0	9	33	45.062	0	49.444	1537800000
A0A1D5PMT8	ENSGALP00000054175	ribosomal protein lateral stalk subunit P2	RPLP2	27.4865	28.2586	27.2881	29.5043	27.9456	27.6616	27.6139	27.8588	27.5026	27.4052	27.9316	28.0172	28.0565	27.6392	27.7517	27.7464	27.888	27.358	27.8234	28.9029	28.7462	27.8629	28.4901	27.9013	27.7198	27.619	27.6047	27.8787	27.2963	27.7447	27.6895	27.2441	0.97053	0.0458197	0.733317	0.348225	0.637631	0.976576	0.190796	A0A1D5PMT8	14	97.4	11.842	0	323.31	86835000000
A0A1D5PMU2	ENSGALP00000054179	platelet activating factor acetylhydrolase 1b catalytic subunit 2	PAFAH1B2	25.7662	25.0265	25.6998	24.17	24.6902	24.4616	24.9061	25.0132	25.7	25.1617	24.6409	24.6132	24.5135	24.646	24.7183	24.6955	24.7971	24.8062	24.8545	23.4788	23.6896	24.9939	21.46	24.5929	25.2558	25.2809	25.243	24.913	24.387	24.5467	24.856	24.3794	0.0943607	0.205678	0.0346249	0.07984	0.518754	0.855978	0.875156	A0A1D5PMU2;A0A3Q2UC12	12	72.8	26.68	0	323.31	11172000000
A0A1D5PMW3	ENSGALP00010037686	APAF1 interacting protein	APIP	23.722	23.1832	23.9859	23.5868	23.0352	23.181	22.8268	23.0862	21.7391	22.0649	23.3203	22.6882	22.769	23.3872	23.3811	23.3329	23.2943	25.8198	23.2238	23.4709	22.0678	23.3404	23.6575	23.0247	23.4378	23.381	23.5591	22.9577	22.843	23.1969	22.8013	23.274	0.242747	0.0723375	0.22417	0.667191	0.108732	0.0284407	0.399416	A0A1D5PMW3	9	60.7	26.794	0.00044131	29.836	1613700000
A0A1D5PN05	ENSGALP00000054244	cytochrome c oxidase subunit 6C	COX6C	24.7489	25.5871	24.9639	21.8861	26.6027	26.3513	26.4326	26.2776	24.7133	25.7279	25.8302	25.936	26.1174	26.4945	26.2978	26.2033	25.7824	25.7984	26.0143	23.2084	24.8458	26.3179	24.4915	26.3955	24.975	25.4838	25.5923	26.3687	26.2649	26.295	25.8827	26.4912	0.994129	0.0846811	0.00568489	0.99538	0.139468	0.396488	0.182909	A0A1D5PN05	5	62.3	8.7914	0.0003651	17.431	14923000000
A0A1D5PN07	ENSGALP00000054246	Rho GTPase activating protein 1	ARHGAP1	25.5557	25.3468	25.518	24.0741	25.7998	25.6549	25.59	25.91	25.5135	25.3582	25.694	25.9857	25.8525	25.9895	25.6034	25.8406	25.6927	25.6305	25.5337	21.9487	25.3257	25.7556	25.5678	25.7623	25.3408	25.6267	25.5251	25.8014	25.5292	25.5871	25.8465	25.8194	0.466605	0.135721	0.0842609	0.719407	0.82607	0.243071	0.733867	A0A1D5PN07;A0A1D5PS30	21	52.9	50.4	0	147.41	14705000000
A0A1D5PN25	ENSGALP00000054264	Y-box binding protein 1	YBX1	26.5207	27.1149	26.5651	27.2286	26.6518	26.7358	26.6747	26.6443	27.0107	26.4139	27.0464	26.115	26.6248	26.2558	26.1686	26.4251	26.8226	27.1327	26.418	27.2825	27.0997	26.7038	27.1549	26.3557	26.9457	26.8501	26.3468	26.4837	26.2977	26.4492	26.4554	26.5548	0.514719	0.0135708	0.0946142	0.772788	0.724663	0.605217	0.937759	A0A1D5PN25	15	46.9	35.87	0	323.31	30986000000
A0A1D5PN32	ENSGALP00000066796	annexin A11	ANXA11	25.5821	25.7204	25.2356	23.8818	25.6926	25.6246	25.4775	25.5598	25.6436	25.5759	25.6048	25.4209	25.5685	25.5129	25.7185	25.521	25.4525	25.5191	25.5303	22.8969	25.4733	25.4441	25.4456	25.4386	25.1844	25.3049	24.3689	25.4334	25.7519	25.6656	25.5644	25.808	0.358799	0.272383	0.0450902	0.978425	0.385339	0.594572	0.555588	A0A1D5PN32;A0A3Q2U8Y8	20	37.2	52.687	0	175.25	13813000000
A0A1D5PN54	ENSGALP00000054293	ATP synthase subunit alpha	ATP5A1Z	27.617	28.5128	27.7442	27.9444	28.5381	28.3057	28.3876	28.4458	27.5941	28.4668	28.382	28.536	28.1692	28.2279	28.4762	28.3352	28.4774	28.2365	28.4433	26.808	27.5863	28.3492	28.102	28.8049	27.9262	28.1774	28.343	28.5149	28.2951	28.5519	28.4062	28.3571	0.896865	0.299904	0.131968	0.647799	0.810407	0.430704	0.551235	A0A1D5PN54;A0A1L1RY35	36	65.6	59.898	0	323.31	261780000000
A0A1D5PN56	ENSGALP00010014719	torsin A interacting protein 1	TOR1AIP1	22.0568	23.781	23.5336	24.2023	23.7487	23.6792	23.2808	23.5147	23.9229	22.8932	23.1779	23.5379	23.29	23.5365	23.5935	23.272	23.1608	25.8336	23.3515	23.5869	24.0978	23.56	23.7375	23.3006	24.7871	21.811	22.1464	23.2472	23.417	23.6684	23.2217	23.5475	0.738676	0.2258	0.741827	0.338258	0.966328	0.55028	0.412952	A0A1D5PN56	7	40.6	23.958	0.00044228	29.978	1862000000
A0A1D5PN97	ENSGALP00000054336	methylthioribose-1-phosphate isomerase 1	MRI1	25.9001	26.2752	25.96	25.6778	26.0035	25.6266	25.4831	26.3043	25.56	25.5729	25.6538	25.3542	25.6338	25.9854	25.6857	25.8735	26.0204	25.8076	26.221	26.0258	26.1822	26.0594	25.8896	25.9773	26.0189	25.8099	25.5072	25.8701	25.5676	25.7838	25.9654	25.264	0.285898	0.00293574	0.96956	0.712438	0.352601	0.557439	0.120946	A0A1D5PN97	14	58.8	36.976	0	323.31	15656000000
A0A1D5PNA9	ENSGALP00000056457	golgi transport 1B	GOLT1B	23.8804	23.304	24.564	23.5098	22.9353	22.7618	23.3301	23.0836	24.3882	24.4156	23.269	23.0859	22.4396	23.285	24.4775	23.3196	22.9428	22.8949	23.0238	22.4503	23.1286	22.6448	23.3981	22.5025	21.889	21.8054	23.6378	22.8017	22.9556	22.9409	25.7668	22.3027	0.0552926	0.59069	0.895567	0.965053	0.0549294	0.274103	0.66362	A0A1D5PNA9;A0A1D5PU55	4	29	15.268	0	59.12	965450000
A0A1D5PNB0	ENSGALP00000045912	calcium/calmodulin dependent protein kinase II delta	CAMK2D	24.7145	24.5893	24.6792	23.4995	25.8456	25.6109	25.5722	25.4927	24.7536	24.842	25.0535	25.5305	25.4766	25.7464	25.5407	25.2052	25.0253	25.1169	25.0654	24.0586	25.7627	25.8974	25.6394	25.0375	24.6042	25.114	24.3452	24.8043	26.325	25.9864	25.2604	25.6503	0.497019	0.250401	1.35e-06	0.465111	0.791607	0.387485	0.0536585	A0A1D5PNB0;A0A3Q2UPU8;A0A3Q2U2C3;A0A3Q2UMD3;A0A1D5NZU2;A0A3Q2UFJ3;A0A1D5NZG7	20	53.3	54.205	0	254.61	19815000000
A0A1D5PNG3	ENSGALP00000054404	eukaryotic translation initiation factor 6	EIF6	24.9062	25.3444	25.4499	23.2895	24.9602	25.144	25.1262	25.0092	24.4252	24.6105	25.3516	25.082	25.14	25.0614	24.9713	24.938	25.2198	25.0464	24.9486	19.6687	24.9185	25.1723	24.9167	24.7602	25.0111	25.3241	25.2252	25.1043	25.0111	25.0949	24.7498	25.2873	0.573232	0.278379	0.297069	0.33222	0.677316	0.31556	0.421557	A0A1D5PNG3	7	52.7	26.525	0	202.47	8420700000
A0A1D5PNG4	ENSGALP00010012077	WASH complex subunit 5	WASHC5	23.7901	23.6218	22.7807	22.6891	23.6482	23.5047	23.3156	23.1753	21.826	24.7718	22.7339	22.9675	23.3177	23.4873	23.2112	23.0411	22.5034	22.4283	23.2043	22.3706	22.4442	23.0996	20.6102	22.8589	24.1984	22.8961	22.5968	22.9266	23.2994	22.9402	22.9471	23.5343	0.0894077	0.252725	0.974212	0.090927	0.470306	0.691652	0.690167	A0A1D5PNG4;A0A1D5PIR3	24	30.6	131.14	0	65.868	2464700000
A0A1D5PNH0	ENSGALP00000054412	mitochondrial trans-2-enoyl-CoA reductase	MECR	24.0312	22.7693	25.2348	23.5449	25.3729	26.5537	26.694	25.8477	25.147	24.6779	25.9966	26.2135	26.607	26.3372	26.4975	26.1557	25.4437	24.479	25.8027	24.2225	25.9117	26.8124	25.8016	25.151	24.599	25.9308	25.018	25.0886	27.6217	26.9637	25.7391	26.7348	0.370071	0.00740462	7.65e-06	0.386681	0.569323	0.515132	0.0554649	A0A1D5PNH0	17	60.4	48.766	0	323.31	32079000000
A0A1D5PNK3	ENSGALP00000054446	Uncharacterized protein	SLC25A11	22.6179	24.3272	22.9947	23.8705	24.0537	23.6923	24.0128	23.7949	21.5485	23.8158	23.8203	23.9055	23.8541	23.6291	23.924	24.0275	23.9722	22.8007	23.6008	22.94	23.2354	23.6677	24.0243	24.1437	23.827	23.9389	23.2137	23.8937	23.6563	23.9354	23.6331	24.0558	0.842863	0.776785	0.0656941	0.429064	0.558602	0.819306	0.55299	A0A1D5PNK3	14	60.5	33.165	0	71.101	3296400000
A0A1D5PNM0	ENSGALP00010011955	NADH:ubiquinone oxidoreductase subunit B9	NDUFB9	24.4909	24.4495	23.0534	22.1439	24.4722	24.2608	24.1948	24.1155	21.4138	24.0167	24.2536	21.5656	24.1451	24.0944	24.426	23.8632	24.076	24.4375	24.1605	22.4596	24.9882	24.5963	24.5795	24.4601	24.6164	23.5924	23.9394	22.1913	24.087	24.3401	24.1307	24.0514	0.238279	0.203506	0.00724271	0.901625	0.61453	0.810398	0.456771	A0A1D5PNM0	6	45.4	21.327	0.00031656	11.582	3246500000
A0A1D5PNM2	ENSGALP00000054465	sorbin and SH3 domain containing 1	SORBS1	20.1898	23.0014	23.2191	24.5375	22.8556	22.528	22.7581	22.6105	21.7286	21.6082	22.5619	22.6014	22.4326	23.0051	22.8175	22.7534	22.4497	22.1777	22.7023	22.7808	23.6091	22.7254	23.8188	22.8831	22.1003	22.2793	21.4153	22.3201	22.8414	22.2256	23.2743	22.8049	0.778043	0.161597	0.0610549	0.690756	0.39505	0.510671	0.54266	A0A1D5PNM2;A0A3Q2UJ93;A0A3Q2U2J9;A0A3Q3AT01;A0A3Q3ADC6	14	20.4	102.81	0.000481	36.398	1212600000
A0A1D5PNR0	ENSGALP00000054504	RNA binding motif protein 8A	RBM8A	25.952	25.5668	25.8016	20.5996	25.8966	25.7056	25.5872	25.7997	25.3993	25.645	26.0559	25.2378	25.8411	25.8135	25.6838	25.8737	25.8587	25.6238	25.7553	21.3562	25.0167	25.7606	25.6905	25.5798	25.7468	25.6814	25.5601	25.4732	24.9921	25.5865	25.4615	25.8674	0.835866	0.238073	0.213274	0.896018	0.663818	0.247244	0.978603	A0A1D5PNR0	9	60.1	18.431	0	75.022	10106000000
A0A1D5PNU2	ENSGALP00010043288	apolipoprotein H	APOH	22.9014	24.6799	24.0747	24.244	23.554	22.0819	23.8242	23.5327	24.1734	24.3823	24.8487	24.3154	23.1258	24.3757	24.5135	24.4616	24.4527	23.8895	24.842	22.4915	20.7783	23.2921	22.9289	24.3818	23.8413	24.2243	24.918	24.8913	24.9168	24.3916	24.8616	24.416	0.92751	0.00424977	0.109788	0.387327	0.904115	0.164991	0.479979	A0A1D5PNU2	10	33.7	41.093	0	128.41	5188800000
A0A1D5PNV1	ENSGALP00010019648	glutaminase 2	GLS2	22.9695	24.0319	23.4765	25.4244	23.3741	23.7893	23.6522	23.6603	23.335	22.4102	23.8918	24.2174	23.1944	23.902	22.9428	24.0336	23.7146	22.3124	23.368	24.9508	23.1525	24.029	25.2089	22.9227	25.2456	23.3108	24.1031	23.3809	23.7246	23.4751	23.3384	23.8448	0.699659	0.714191	0.680306	0.486674	0.910306	0.831304	0.357478	A0A1D5PNV1	16	34.5	73.375	0	109.77	2727800000
A0A1D5PNV5	ENSGALP00000023309	actinin alpha 2	ACTN2	23.7689	26.4453	22.887	22.0275	23.2002	21.6369	25.9445	26.1114	21.2498	25.6224	25.7217	26.0177	25.8023	25.9389	24.0782	26.2677	25.9281	25.6243	25.9515	23.8873	22.772	20.7524	24.2998	25.834	25.8473	25.5013	25.303	25.6671	25.4753	25.6679	26.1655	25.9558	0.389563	0.0438419	0.865369	0.838813	0.195367	0.261193	0.44786	A0A1D5PNV5;A0A1L1S0L2	23	21.3	107.24	0.00045579	32.018	7401600000
A0A1D5PNW7	ENSGALP00010039347	FtsJ homolog 3	FTSJ3	23.1196	21.7351	20.8391	23.6308	22.7415	22.3684	22.4883	22.3604	24.0335	20.262	22.615	22.4533	23.5499	22.1461	22.2537	21.9602	22.1689	22.2058	22.1264	23.7941	21.7573	22.3746	23.9403	21.9346	22.8939	22.1175	20.8795	22.095	22.1438	22.2249	22.2199	22.3048	0.796516	0.521554	0.736091	0.523824	0.916207	0.835435	0.809837	A0A1D5PNW7	8	16.8	95.019	0.00034698	15.092	821030000
A0A1D5PP57	ENSGALP00000054654	ATPase H+ transporting V1 subunit B2	ATP6V1B2	25.1101	24.8308	25.1974	22.5953	25.3158	25.7646	25.6967	25.1954	25.4434	24.924	25.426	25.5309	25.5747	25.5707	25.7712	25.2582	25.1115	25.2552	25.1924	23.0319	24.2157	25.7511	24.3907	24.995	25.4624	25.5609	25.2575	25.1984	26.0772	25.6944	25.3556	25.7238	0.80517	0.0117902	0.0649979	0.494086	0.436451	0.464182	0.294976	A0A1D5PP57;A0A3Q2U7V8	28	71.6	55.635	0	323.31	24648000000
A0A1D5PP62	ENSGALP00000015519	solute carrier family 25 member 12	SLC25A12	23.3875	24.201	21.9319	22.3381	22.5973	22.2102	22.207	22.3523	22.6816	24.3982	21.7146	22.5198	22.5996	22.5449	22.3416	22.4884	21.8712	23.4155	23.5121	22.0783	23.1664	22.6766	24.4174	22.2003	20.4201	22.6091	21.9221	21.7028	22.1684	21.9761	21.9994	22.6984	0.417875	0.0942321	0.989441	0.08929	0.101442	0.697393	0.90341	A0A1D5PP62;A0A1D5PSJ5;F1P3D8	16	39	74.416	0.00044683	30.62	802750000
A0A1D5PPA0	ENSGALP00010018899	protein phosphatase 1 regulatory subunit 12A	PPP1R12A	24.0833	24.6869	24.379	22.7548	23.7021	24.2001	24.0844	24.358	23.4838	24.2187	24.2665	23.9104	23.7521	24.2187	23.9987	24.3894	24.2997	24.1176	24.3246	23.9649	24.5501	23.9057	24.3007	24.493	22.5091	23.9391	23.8552	23.9449	23.5775	24.0215	24.4363	24.2037	0.987069	0.200642	0.203897	0.203243	0.547483	0.579104	0.598983	A0A1D5PPA0;A0A1D5NU36;F1NA71	21	25.9	108.63	0	145.51	4770800000
A0A1D5PPA8	ENSGALP00000044722	adenosylhomocysteinase	AHCY	27.2784	27.303	27.3404	27.697	27.0851	26.7679	25.9365	26.4436	27.286	27.4758	26.5349	26.2805	26.6317	26.0154	26.55	26.8579	26.6091	26.9364	26.4169	26.4464	26.9151	27.0534	26.7082	27.1764	27.2602	27.4413	27.533	26.8516	26.602	26.1341	26.323	26.386	0.727975	0.330617	0.00137699	0.21728	0.180174	0.113962	0.00167707	A0A1D5PPA8;A0A1D5NWI2;A0A1D5PNB8	28	73.4	47.735	0	323.31	53954000000
A0A1D5PPD3	ENSGALP00010026574	ubiquitin specific peptidase 7	USP7	24.7508	23.712	24.6358	22.1362	24.5106	24.5328	24.4759	24.6804	24.4045	24.3948	24.4551	24.7558	24.5242	24.6792	24.4415	24.6821	24.5043	24.5835	24.5259	23.0765	22.8831	24.4563	22.2133	24.6066	24.7152	24.5034	24.2465	24.5094	24.3345	24.4076	24.5446	24.7141	0.438632	0.0422321	0.837261	0.557991	0.135087	0.980809	0.176939	A0A1D5PPD3	37	47.8	128.61	0	198.07	15563000000
A0A1D5PPE9	ENSGALP00000045108	neuropilin 2	NRP2	22.9047	23.6649	23.1287	22.299	22.4151	22.6659	22.4328	22.367	22.9735	22.9459	22.2645	22.4138	22.374	22.5371	22.8727	22.6736	22.9106	22.8387	22.7125	24.0503	22.5731	22.9353	25.9813	22.2684	23.1303	22.9251	22.6533	22.6728	23.0024	22.5192	22.8345	22.8508	0.148458	0.267553	0.767788	0.478281	0.409932	0.889788	0.400502	A0A1D5PPE9;E1BZ39;A0A1D5NXL0	16	26.7	101.18	0.00040388	23.358	1736100000
A0A1D5PPF7	ENSGALP00010010527	translin associated factor X	TSNAX	25.0919	24.0911	24.3981	23.4036	24.4327	24.7126	24.3061	24.6307	23.8453	22.844	24.317	23.9195	24.3339	24.513	24.2674	24.3728	24.3165	24.6923	24.3773	25.1007	24.4026	24.7368	24.4593	24.262	25.0647	24.1387	24.497	23.116	23.8049	24.605	24.1548	24.698	0.300795	0.0900517	0.223932	0.891186	0.181061	0.371805	0.88939	A0A1D5PPF7	8	36.2	33.243	0	126.01	2190800000
A0A1D5PPF8	ENSGALP00010019590	heat shock protein family A	A0A1D5PPF8_CHICK	25.3107	24.9568	25.1131	24.8907	25.4931	25.5206	25.5285	25.2781	25.2329	25.0387	25.3502	25.3819	25.7069	25.3508	25.5702	25.3314	25.0861	25.4287	25.0457	22.7456	25.6098	25.6314	25.7408	25.1924	25.2851	25.1491	25.0305	25.1487	25.3757	25.288	25.2061	25.6182	0.356069	0.352357	0.0109368	0.777827	0.402715	0.184863	0.370051	A0A1D5PPF8	39	55.2	94.239	0	323.31	35826000000
A0A1D5PPI5	ENSGALP00000054785	NmrA like redox sensor 1	NMRAL1	21.9807	23.1809	23.8018	25.9888	22.8395	24.1028	23.9711	23.5566	20.1909	22.2366	22.8706	23.7615	24.0379	24.0655	23.6218	23.6925	23.4336	23.3668	25.0244	23.8838	25.4327	24.1268	24.5628	23.5002	22.0555	23.776	24.1902	23.489	23.2636	23.5397	23.5375	24.1521	0.194267	0.0774116	0.128227	0.945742	0.597474	0.299138	0.175526	A0A1D5PPI5	9	49.7	32.719	0.00051203	41.318	1748900000
A0A1D5PPL7	ENSGALP00000051749	eukaryotic translation elongation factor 1 delta	EEF1D	27.5828	28.2274	27.8421	27.7892	27.6404	27.8541	27.4893	27.6225	28.1667	27.8459	28.0551	27.4368	27.8262	27.4113	27.5841	27.6417	27.4384	27.9757	27.5665	27.599	27.4428	27.7533	27.7068	27.5426	27.4952	27.5402	27.8146	27.7198	27.4358	27.5033	27.5478	27.5844	0.0516138	0.689353	0.0386702	0.793344	0.288899	0.623319	0.891364	A0A1D5PPL7;A0A1D5PG30	17	64.6	32.325	0	323.31	60611000000
A0A1D5PPM5	ENSGALP00000071736	carbonic anhydrase 8	CA8	22.7264	22.2175	23.0437	19.286	22.1995	24.5858	22.6117	21.8397	22.5244	22.5329	22.1959	24.6025	22.2684	22.0971	21.9901	22.0637	22.9016	22.7345	22.7356	22.5323	21.7751	22.4427	24.7736	21.7984	23.1222	20.9813	22.8816	21.3529	22.0783	24.749	24.2511	21.6634	0.557938	0.86532	0.479969	0.726137	0.580253	0.671537	0.0885053	A0A1D5PPM5	7	31.8	32.178	0.00039604	21.867	684780000
A0A1D5PPN9	ENSGALP00010013914	heat shock protein 90 beta family member 1	HSP90B1	28.9391	29.0642	28.735	29.5307	28.7793	28.5259	28.7677	28.5372	28.7676	28.811	28.5088	28.6596	28.7018	28.4452	28.5751	28.6926	28.7259	28.8504	28.539	28.1433	28.7059	28.5422	28.7334	28.629	28.9636	28.7494	29.0517	28.9137	28.8463	28.8237	28.5715	28.422	0.47509	0.832488	0.0290621	0.0101565	0.256814	0.97241	0.0269863	A0A1D5PPN9	66	69.7	91.555	0	323.31	425920000000
A0A1D5PPP2	ENSGALP00010002270	pseudouridine 5'-phosphatase	PUDP	23.8135	22.3565	23.4738	23.1121	23.8463	24.1193	23.7528	23.8726	23.4689	22.9985	22.989	23.9351	23.526	23.7172	23.9577	23.9933	23.3099	23.8648	23.5574	21.5683	21.1102	24.2209	23.3352	23.3774	23.2994	24.0944	24.0028	23.757	23.862	23.9678	24.0724	23.9388	0.679621	0.0832736	0.196154	0.105544	0.280677	0.981755	0.608887	A0A1D5PPP2	11	72.3	26.18	0	73.831	4038700000
A0A1D5PPP7	ENSGALP00000054851	caspase 6	CASP6	23.061	23.0244	23.0241	22.2704	22.8651	23.0494	22.7928	23.1315	23.1743	23.4882	23.3676	22.9305	23.1446	22.9128	22.6423	22.6925	22.1661	22.9811	24.4636	23.663	21.9832	23.0173	21.6646	22.9348	22.4635	25.2008	23.9063	22.9221	22.9224	22.7239	22.8582	22.8114	0.758026	0.264976	0.0351506	0.618043	0.120395	0.671603	0.485696	A0A1D5PPP7;F1NEL6	8	32.6	34.476	0.0003659	17.614	1484700000
A0A1D5PPP9	ENSGALP00000054853	prothymosin, alpha	PTMA	28.6742	28.367	28.1808	28.796	26.83	25.5985	26.5201	28.4226	29.2747	27.9934	26.3642	26.2525	26.843	25.892	25.7888	26.1215	26.5642	27.1533	26.4461	28.8026	27.1574	26.1866	27.6583	26.3231	28.6691	27.6683	27.798	26.5396	25.5256	25.5855	25.9663	21.3915	0.124769	0.0440649	0.000670745	0.965457	0.768679	0.177435	0.0817938	A0A1D5PPP9	5	35.5	12.028	0	91.056	17101000000
A0A1D5PPQ7	ENSGALP00000054861	eukaryotic translation initiation factor 4E	EIF4E	24.1811	24.3714	24.8941	23.6616	23.8673	24.2884	24.5426	24.6082	24.4171	24.2704	24.5966	24.8012	23.68	24.6967	24.5733	24.5127	24.603	23.4551	24.5137	25.6409	23.9728	23.8406	24.665	24.493	24.5608	24.7388	24.8436	24.938	24.6652	24.1823	24.5708	24.6917	0.360936	0.237127	0.31889	0.738766	0.496568	0.833446	0.67734	A0A1D5PPQ7;A0A3Q2TU97	8	41.5	25.044	0.00035448	15.987	4582000000
A0A1D5PPT0	ENSGALP00000043587	adhesion regulating molecule 1	ADRM1	23.703	23.8959	23.8785	24.33	23.1618	23.3388	23.7336	23.3721	24.0316	23.8068	23.7104	23.7642	23.5584	23.8311	23.1455	23.2654	23.6074	23.8862	23.6618	24.2232	23.8915	23.6785	23.9264	23.3295	23.9193	23.6756	23.6007	23.6318	23.4812	23.2034	23.3142	23.9294	0.766318	0.236834	0.0014996	0.433417	0.129763	0.814433	0.479662	A0A1D5PPT0;A0A1D5NTD3	6	16	39.349	0	80.345	3042200000
A0A1D5PPU3	ENSGALP00010005151	lactamase beta 2	LACTB2	23.2888	22.8334	23.7653	22.5915	22.6752	22.6385	22.9016	22.5304	24.117	23.0678	22.7714	22.8174	22.4715	22.7405	22.4975	22.8437	23.0534	23.2043	22.7813	22.5904	21.8721	24.9852	24.0353	25.6875	23.3652	23.2085	23.6587	24.3403	22.6594	22.7386	22.472	22.748	0.0925127	0.462779	0.456601	0.432449	0.21756	0.0243503	0.0415195	A0A1D5PPU3	9	47	29.559	0.00043611	28.871	1365800000
A0A1D5PPU9	ENSGALP00010037598	catalase	CAT	25.6517	26.0599	26.0074	26.8264	26.1638	24.8258	25.0954	25.4908	25.8364	26.3716	25.3939	25.3048	25.1028	25.1926	25.0696	25.6124	26.0141	25.8384	25.9919	25.9938	25.3444	25.2265	26.0486	26.5414	25.9891	25.7488	26.8467	26.0264	24.8763	25.3316	25.6138	25.0693	0.334537	0.153608	0.00121207	0.772809	0.844815	0.437135	0.120233	A0A1D5PPU9;A0A1L1RX38	30	67.5	59.614	0	323.31	24488000000
A0A1D5PQ96	ENSGALP00000052157	3-hydroxyisobutyrate dehydrogenase	HIBADH	24.2811	24.2193	24.5428	22.425	23.8294	23.2593	23.5305	23.4723	24.4198	24.4428	23.5813	23.6659	23.7802	23.6841	23.5981	23.7491	23.7338	23.7414	23.6532	20.1465	23.713	23.5935	26.1172	24.0074	24.2253	24.2233	24.7277	24.3644	24.126	23.6456	23.8757	23.9754	0.777531	0.242796	0.750455	0.530084	0.167694	0.112885	0.10636	A0A1D5PQ96;Q5ZLI9;A0A1D5PH80	15	76.1	31.781	0	208.26	5820700000
A0A1D5PQE8	ENSGALP00010043759	G protein subunit alpha 13	GNA13	24.5288	23.8303	24.3582	24.9311	24.5504	25.123	24.4413	24.4808	24.5896	24.7992	24.3498	24.7883	25.0236	24.6512	25.4038	24.6503	24.251	23.3332	24.3627	22.1168	24.7107	24.8982	23.9677	24.5036	24.4123	24.2985	23.8158	24.305	25.0552	25.2669	24.4318	24.8162	0.0423609	0.0333347	0.00378073	0.426639	0.110231	0.715815	0.586028	A0A1D5PQE8	12	40.6	43.776	0	85.314	5455200000
A0A1D5PQG9	ENSGALP00010025980	diaphanous related formin 2	DIAPH2	24.7182	23.2215	25.3097	23.1223	25.8179	26.0533	25.6355	25.9263	24.7242	22.8006	24.2015	26.0131	25.6571	26.17	26.0218	25.8055	24.5971	25.3023	24.9972	22.1475	25.0395	26.0311	24.403	25.2979	18.2782	25.3807	25.3651	25.6208	25.6819	25.6063	25.8066	25.7208	0.497329	0.887042	0.00796068	0.822908	0.90122	0.704603	0.521572	A0A1D5PQG9	17	25.7	90.805	0	239.24	7824100000
A0A1D5PQN0	ENSGALP00000061519	catenin beta 1	CTNNB1	24.9856	25.4074	25.5238	22.5611	25.6383	25.2205	25.748	25.8081	24.7222	25.1837	25.551	25.6342	25.4809	25.4954	25.5971	25.9658	25.7444	25.4461	26.0387	23.3393	23.3819	25.6867	24.1014	26.0064	25.3738	25.6872	25.0472	25.7147	25.8188	25.4037	25.9638	25.5749	0.967261	0.118497	0.302481	0.657388	0.224177	0.973211	0.313341	A0A1D5PQN0;A0A1D5NYE8	27	53.6	78.529	0	323.31	15447000000
A0A1D5PQN5	ENSGALP00000055200	keratin 7	KRT7	24.9391	25.0088	25.1136	28.0111	24.7309	24.1259	22.2215	26.1933	23.6609	24.644	25.2486	25.2592	23.6102	24.2084	23.1208	24.0474	26.3528	22.3069	26.7535	28.6505	27.891	24.7391	28.0752	25.8071	23.0814	22.0127	26.2673	27.2921	27.0173	26.5736	24.0757	23.6563	0.112303	0.0978856	0.654654	0.687378	0.151548	0.827274	0.861587	A0A1D5PQN5	33	71.1	53.763	0	186.22	17769000000
A0A1D5PQQ4	ENSGALP00010025044	CCR4-NOT transcription complex subunit 10	CNOT10	21.853	25.4634	23.8501	23.9751	22.201	22.3479	21.9356	24.5437	24.7471	21.5649	21.9377	22.0635	22.1381	21.8831	21.9065	21.9897	22.1387	26.0473	21.7329	20.7782	22.6889	22.1845	25.6651	24.8187	22.1995	24.6874	23.7584	26.7016	21.9264	21.9705	23.5655	22.0305	0.328565	0.409221	0.265811	0.315858	0.700539	0.217069	0.107699	A0A1D5PQQ4	8	14.6	80.869	0.0003283	12.939	469180000
A0A1D5PQU1	ENSGALP00000055258	phenylalanyl-tRNA synthetase alpha subunit	FARSA	25.6015	24.7393	25.8233	23.539	25.5295	25.5058	25.5557	25.308	25.8616	24.9313	25.577	25.5114	25.2244	25.6166	24.8362	25.4407	25.4253	25.4434	25.3105	22.6876	24.9136	25.7137	24.8393	25.2593	25.1053	25.2263	25.6436	25.3097	25.3175	25.3625	25.1246	25.6088	0.539103	0.236405	0.365511	0.64913	0.882205	0.218057	0.743165	A0A1D5PQU1	15	45.3	63.381	0	323.31	13029000000
A0A1D5PQV3	ENSGALP00000036948	dihydrolipoamide S-succinyltransferase	DLST	25.5377	25.6551	25.3018	24.1009	25.6201	25.4093	24.9754	24.9284	25.4796	25.4627	25.1894	25.0807	25.2401	24.8736	25.296	25.1567	25.1955	25.1175	25.1012	24.5338	24.9256	25.2772	25.0389	25.197	25.1484	25.2266	25.4731	25.2574	25.2927	25.157	25.1359	25.0375	0.523023	0.395433	0.871815	0.558605	0.864694	0.298071	0.995517	A0A1D5PQV3;F1NQH8;A0A1D5PK94	12	28.3	51.067	0	267.29	10507000000
A0A1D5PR32	ENSGALP00000055353	heat shock protein family A Hsp70 member 14	A0A1D5PR32_CHICK	23.8368	23.6181	23.8908	22.8725	24.5177	24.3826	24.4267	24.4254	20.8541	24.9493	24.4442	24.1311	24.1284	24.1978	24.1916	24.2828	23.9838	24.4633	23.9878	23.0461	23.6141	24.3065	22.918	24.3394	22.1646	24.1565	23.5979	24.0321	23.9077	24.1532	24.0613	24.3118	0.653028	0.819872	0.0913482	0.911857	0.422339	0.720661	0.407695	A0A1D5PR32;A0A3Q2UDU3	5	29	41.31	0	174.44	2697900000
A0A1D5PR40	ENSGALP00000044631	ribosomal protein L17	RPL17	26.0571	26.3385	25.541	25.706	25.7505	26.2434	26.5845	26.399	25.5234	26.1043	26.7183	26.38	26.1043	26.2993	26.4285	26.5547	26.7405	26.5103	26.46	25.8233	25.2098	26.0334	26.0859	26.4677	25.9653	26.1029	25.938	26.4778	26.4666	26.3966	26.348	26.606	0.665901	0.242727	0.446535	0.801522	0.25476	0.255324	0.0811352	A0A1D5PR40;A0A1L1RSX7;A0A1L1RXS4	13	55.4	21.397	0	169.66	32166000000
A0A1D5PR96	ENSGALP00010001978	RAP2B, member of RAS oncogene family	RAP2B	23.7566	21.7009	23.3512	22.572	23.2936	23.653	23.4282	23.4476	23.4074	23.3915	23.7433	23.3731	23.2292	23.4317	23.4948	23.1635	23.6725	23.5968	23.7907	23.1052	21.4037	23.6161	23.6842	22.4338	22.6516	23.7275	23.0616	23.6764	23.6379	23.3569	23.4713	23.5698	0.995407	0.227133	0.933667	0.954275	0.218798	0.774167	0.0353415	A0A1D5PR96	4	51.7	13.557	0.00034435	14.842	1572400000
A0A1D5PRH7	ENSGALP00010028047	coronin 7	CORO7	25.2169	24.7766	24.8653	22.0138	25.2182	25.2633	25.2389	25.0708	25.39	24.4852	24.9386	25.4072	25.3108	25.3757	25.2762	24.9081	24.8958	24.8865	25.1698	23.4966	24.1543	25.4786	24.6923	24.328	24.798	24.913	24.768	24.742	25.2879	25.4184	24.7566	25.7296	0.744105	0.0853005	0.0851043	0.975512	0.530115	0.692744	0.192479	A0A1D5PRH7	24	45.9	100.14	0	323.31	20546000000
A0A1D5PRI6	ENSGALP00000055513	NEDD8 ubiquitin like modifier	NEDD8	25.255	26.1273	25.9183	26.8975	25.3454	25.9369	22.8163	25.3908	25.8338	21.8026	25.4496	25.5339	24.8196	22.3976	25.4967	25.3521	22.5993	24.1084	25.1921	21.9573	26.7443	26.1332	26.5391	25.2316	26.7613	26.0248	25.9169	25.7249	25.2616	25.9361	25.8317	25.9415	0.413306	0.77825	0.54571	0.0249039	0.0378965	0.23495	0.0210475	A0A1D5PRI6	4	38.8	9.591	0.00050226	39.69	5843000000
A0A1D5PRQ5	ENSGALP00010001360	testin LIM domain protein	TES	23.8628	23.2447	22.894	23.2588	23.3079	22.6624	22.7158	23.625	25.4693	23.1393	22.9965	22.8496	22.9394	22.4964	22.134	23.1282	22.9641	24.7377	23.4276	23.7465	23.0626	26.2625	23.1462	23.3814	24.56	22.7714	23.1244	23.6055	22.0651	22.4592	23.0916	22.364	0.411053	0.154653	0.119323	0.207159	0.74337	0.116872	0.645798	A0A1D5PRQ5	13	39.5	47.146	0.00050378	40.052	1384000000
A0A1D5PRZ0	ENSGALP00010019867	golgi associated, gamma adaptin ear containing, ARF binding protein 1	GGA1	23.36	22.5207	24.2705	22.667	23.6665	23.8357	23.7298	23.8513	24.0352	23.322	23.5152	23.9898	23.9541	24.0971	23.9468	23.9327	24.0062	23.8064	23.85	22.3686	23.4936	24.3076	22.7322	23.654	22.4743	24.1457	23.8975	23.862	24.1502	24.2264	23.9539	23.9453	0.95403	0.096626	0.0932579	0.883965	0.681275	0.861501	0.3501	A0A1D5PRZ0	13	29.3	73.047	0	122	3395900000
A0A1D5PS29	ENSGALP00010041136	eukaryotic translation elongation factor 2	EEF2	28.5607	28.7621	28.9028	27.4602	28.6085	28.8332	28.8171	28.6739	28.7456	28.6286	29.0139	28.8564	28.8396	28.7218	28.722	28.7812	28.7471	28.8864	28.7153	27.5185	28.3677	28.7857	28.1161	28.5576	28.7426	28.9504	28.9836	28.9524	28.8875	28.6213	28.682	28.787	0.755038	0.0292023	0.85149	0.543971	0.384385	0.314693	0.684676	A0A1D5PS29	61	65.7	95.359	0	323.31	398780000000
A0A1D5PS70	ENSGALP00010030931	PDGFA associated protein 1	PDAP1	22.8794	22.387	23.5637	23.3636	23.3678	23.5531	24.9637	24.1346	27.1119	22.9299	23.9563	23.469	24.1029	23.5445	23.4415	22.4237	22.2598	22.6359	23.3949	24.7556	22.7304	24.0331	22.8724	21.0354	24.0161	23.2147	22.8949	23.2567	23.455	23.7891	23.6745	23.6023	0.18764	0.225027	0.808903	0.801548	0.844425	0.452181	0.0543601	A0A1D5PS70	4	26.1	21.129	0	46.377	1688100000
A0A1D5PS95	ENSGALP00010043549	ring finger protein 213	RNF213	19.8908	23.5477	21.9459	23.1824	22.7322	24.8795	23.5858	22.7556	21.1203	20.772	23.1881	23.7185	23.228	23.7552	23.668	23.3251	22.3493	21.1625	22.2554	24.2754	22.7067	24.5576	19.5077	21.8012	20.1866	23.5047	19.4274	22.3827	23.9885	23.746	22.5014	24.0945	0.402967	0.856357	0.0354737	0.905897	0.693876	0.221754	0.203793	A0A1D5PS95;A0A1D5PUA4	84	24.4	589.25	0	323.31	8609800000
A0A1D5PSB4	ENSGALP00000055799	Uncharacterized protein	A0A1D5PSB4_CHICK	23.3195	25.3123	23.4086	23.0592	23.8785	23.8021	23.5467	23.4516	21.5346	22.9818	23.3998	23.5877	23.277	23.2785	23.3072	23.7633	23.3621	22.9811	23.5735	21.2018	23.3074	23.7808	23.5472	23.6593	23.4751	23.5023	23.0734	23.4658	23.174	23.5007	23.3023	23.2356	0.454064	0.368323	0.220405	0.113857	0.750183	0.798732	0.110552	A0A1D5PSB4	13	21.5	109.44	0	80.861	1966900000
A0A1D5PSK2	ENSGALP00010008528	Rho GTPase activating protein 18	ARHGAP18	22.3204	23.687	22.7706	25.6308	23.6469	22.9618	23.3633	23.3318	25.0469	22.2495	22.9006	23.679	23.5914	24.0429	22.9657	23.4923	23.4603	23.3109	23.4448	22.2614	22.576	23.6194	22.825	23.2772	26.0562	22.8744	23.0699	22.8178	23.3999	23.3543	23.3565	22.7322	0.545372	0.558106	0.57038	0.623486	0.812789	0.929283	0.561164	A0A1D5PSK2	12	25.5	73.898	0	115.95	2873500000
A0A1D5PSK3	ENSGALP00010029325	ER membrane protein complex subunit 1	EMC1	23.7226	23.2073	21.5274	27.0081	23.5444	23.7659	23.6938	23.8709	21.792	22.1776	23.7457	24.1094	23.674	23.8017	23.7282	23.4839	23.6884	23.2004	23.9219	22.0115	23.0407	23.4439	22.7154	23.5483	22.7564	22.5772	22.2571	23.4367	23.7952	23.7892	23.729	23.9995	0.383234	0.58767	0.255331	0.416795	0.730534	0.173088	0.872053	A0A1D5PSK3	24	34	109.8	0	67.245	3900200000
A0A1D5PSL2	ENSGALP00010006503	afadin, adherens junction formation factor	AFDN	23.3006	22.6607	23.103	23.1247	22.9894	21.255	22.833	22.7152	24.9302	22.9447	22.8301	24.8096	22.8961	22.8865	22.5014	23.3108	23.2321	22.6441	22.8287	23.967	22.1923	22.8073	23.3609	22.9412	23.4012	22.5841	22.1407	22.4783	22.2664	22.2894	23.2528	22.1759	0.222171	0.633881	0.0305267	0.0269836	0.242881	0.832362	0.53513	A0A1D5PSL2;A0A1D5P7V5	16	13.4	214.84	0	64.583	1797000000
A0A1D5PSP0	ENSGALP00000055927	solute carrier family 25 member 22	SLC25A22	24.2902	20.9679	24.5865	22.7479	21.672	23.9145	23.7443	24.5089	23.6145	23.0172	24.0078	24.3468	23.9602	24.5068	23.9408	23.8387	23.8964	25.4127	24.1216	24.59	24.36	24.0175	24.6035	24.0409	26.5043	20.1787	23.1221	24.5516	24.3578	23.7414	23.9675	24.2889	0.262164	0.947307	0.623109	0.207281	0.832399	0.672951	0.675599	A0A1D5PSP0	8	31.1	34.774	0.0005015	39.498	2436600000
A0A1D5PSQ9	ENSGALP00010009706	cysteine and histidine rich domain containing 1	CHORDC1	22.2621	23.0859	24.4796	22.7601	21.0811	23.4387	24.075	23.6951	23.0743	25.7816	23.9358	23.7379	23.674	23.8569	23.9199	23.5117	23.667	23.7577	23.2024	22.2803	24.156	24.1371	24.3545	22.0262	22.6891	21.4928	23.9351	23.8138	23.7143	23.6996	23.2532	23.6779	0.64222	0.330058	0.668463	0.1511	0.268806	0.908346	0.722776	A0A1D5PSQ9	7	32	37.342	0.00048054	36.343	2115000000
A0A1D5PSR2	ENSGALP00000061880	CTP synthase 1	CTPS1	24.418	26.518	25.0876	24.8574	24.4725	24.5852	24.9095	24.4704	25.7932	24.8867	25.0616	24.5352	24.8764	24.4416	24.9963	24.5975	24.7046	24.9009	24.245	24.3241	24.0086	25.3365	22.6531	23.0567	23.3786	24.9203	24.6359	24.5031	24.594	24.77	25.0537	24.5884	0.021752	0.399972	0.149473	0.362018	0.536579	0.122223	0.325958	A0A1D5PSR2;A0A1L1RSU2	14	35.9	69.769	0	67.653	4482900000
A0A1D5PT51	ENSGALP00000072528	protein tyrosine phosphatase, receptor type S	PTPRS	23.3708	23.4279	23.8878	23.1053	22.7104	22.4216	22.3975	22.9118	23.8746	23.8218	22.6853	22.2535	22.4636	22.7315	22.6718	23.0953	23.3279	23.1094	23.6631	24.3995	21.709	22.2396	24.8456	22.753	22.7696	23.0425	23.2529	22.7686	22.3951	22.1516	22.6941	22.2543	0.900141	0.148598	0.00832547	0.266288	0.941143	0.528972	0.769467	A0A1D5PT51;A0A1D5NV24;A0A1D5PW29;A0A1D5PQ87;A0A3Q2UDW7;A0A3Q2TZR5;A0A452J7R1;A0A1D5PPA5	22	20.9	215.18	0.00051921	42.658	1655900000
A0A1D5PTE8	ENSGALP00010027216	glia maturation factor beta	GMFB	26.7652	25.1913	26.7383	26.4451	26.2744	26.1785	26.5635	26.2755	26.9331	26.034	26.2419	26.3773	26.2794	26.2846	26.3832	26.2541	25.9921	26.3213	26.0306	23.9185	25.6868	26.7743	25.3267	26.0064	26.7857	26.3453	26.2665	26.1505	26.3617	26.5284	26.0532	26.4084	0.186541	0.110254	0.728178	0.165238	0.621418	0.476986	0.707388	A0A1D5PTE8	10	78.7	16.592	0	323.31	25899000000
A0A1D5PTH2	ENSGALP00010032386	cytochrome P450 family 20 subfamily A member 1	CYP20A1	20.6651	22.6838	22.6001	21.7313	21.4499	23.4585	23.0968	22.9635	23.4654	25.2485	22.9477	22.9526	23.0741	23.0702	22.9789	23.1621	22.875	22.4248	22.8561	24.4819	22.6567	22.7538	23.1319	22.9125	21.381	22.3928	23.757	22.6486	22.8981	23.0806	22.9466	23.248	0.837948	0.146552	0.686876	0.0302956	0.972971	0.579046	0.0539379	A0A1D5PTH2	10	33.3	52.427	0.00041563	24.999	1948200000
A0A1D5PTI9	ENSGALP00000056237	ubiquitin protein ligase E3A	UBE3A	24.621	23.59	22.3904	24.2646	22.7242	22.7906	22.1104	22.4071	22.2913	21.3324	22.2027	22.3545	20.2392	22.6259	22.3529	22.3909	22.1129	22.635	22.1392	22.6143	24.5143	22.7906	23.589	21.968	22.7498	22.14	21.6419	22.5391	22.0164	22.4677	22.1946	22.549	0.994891	0.00339524	0.64544	0.225286	0.0375167	0.796285	0.0778322	A0A1D5PTI9	14	23.2	100.99	0.0005048	40.157	1166100000
A0A1D5PTL7	ENSGALP00000065245	annexin A4	ANXA4	25.5706	26.3643	25.3083	25.3702	24.9359	24.7546	25.2993	24.6219	23.297	25.5204	25.9051	24.272	25.4852	25.0991	25.5193	24.9062	25.1812	21.242	25.2991	25.5937	22.2824	24.4816	23.8771	24.7846	25.4964	25.1304	24.7222	24.7354	25.7359	25.0558	24.3085	25.7532	0.142546	0.299864	0.711842	0.0770761	0.981092	0.186074	0.679572	A0A1D5PTL7;A0A3Q3A3V5;A0A3Q2TRS6	22	64.4	35.509	0	323.31	12513000000
A0A1D5PTM1	ENSGALP00000056269	insulin like growth factor 2 mRNA binding protein 3	IGF2BP3	25.4495	25.4245	25.2152	25.5568	25.5108	26.4713	25.9335	26.1078	24.9944	25.4625	26.043	25.6887	25.8494	25.8621	25.9128	25.8315	25.9156	25.8111	26.0157	25.291	26.2104	26.1502	26.4239	25.7189	25.285	25.4487	25.0073	25.8809	26.1572	26.0028	25.6877	25.9924	0.336301	0.233352	0.000266008	0.244302	0.979938	0.834778	0.289943	A0A1D5PTM1	18	36.1	69.168	0	298.8	23422000000
A0A1D5PTM7	ENSGALP00000017553	basic leucine zipper and W2 domains 2	BZW2	25.7679	24.4781	26.0415	23.9398	25.7217	26.1056	25.873	25.6929	25.745	25.0731	25.8609	25.9316	25.8063	25.6729	25.7393	25.6794	25.6936	25.9202	25.4906	24.6359	25.6687	25.9049	25.7428	25.3109	25.0441	25.7223	24.5918	25.5447	25.6754	25.8356	25.5839	25.9524	0.769897	0.596716	0.0264552	0.40879	0.87908	0.559927	0.144514	A0A1D5PTM7;F1NM03	20	51.2	47.784	0	323.31	12613000000
A0A1D5PTS7	ENSGALP00000056327	FERM domain-containing protein	A0A1D5PTS7_CHICK	23.6128	24.0515	23.3355	23.0113	23.5929	22.7324	23.4076	23.813	23.5082	23.9782	23.5447	23.1483	23.4371	23.1011	22.9942	23.4839	23.6267	23.8573	24.202	24.9462	24.2862	23.1268	24.5437	23.8734	23.7285	23.199	23.0731	23.726	23.1268	22.8849	24.3637	23.1311	0.0830395	0.0518799	0.341726	0.0874868	0.826251	0.966523	0.643709	A0A1D5PTS7	13	26.3	65.623	0	53.036	2884100000
A0A1D5PTU5	ENSGALP00000056345	acylaminoacyl-peptide hydrolase	APEH	23.5669	24.626	24.1134	23.6674	23.4406	23.1623	22.7304	23.0655	23.7319	25.2382	23.2218	22.9529	22.7362	23.1658	23.0725	23.081	22.9617	23.011	22.8681	23.2552	23.2078	23.5797	26.1442	22.6994	23.5482	23.4098	23.5124	23.0164	22.9274	23.495	22.8627	23.1088	0.624179	0.453236	0.296855	0.866181	0.0304361	0.305846	0.2088	A0A1D5PTU5	15	29.4	81.856	0.00053163	45.335	2505900000
A0A1D5PTV1	ENSGALP00000061506	amine oxidase, copper containing 3	AOC3	26.2947	26.0705	26.3584	22.2384	26.1921	25.4974	25.886	26.0585	26.0361	26.5983	25.8077	25.6151	25.6431	25.7628	26.143	26.1513	26.3143	26.4382	26.2012	23.0613	24.2787	25.5506	24.1166	26.1516	26.2541	25.9748	25.6971	25.735	26.0162	25.4325	26.1398	25.7841	0.579725	0.170014	0.984917	0.760782	0.436521	0.808524	0.422907	A0A1D5PTV1	25	46.1	84.309	0	317.74	25782000000
A0A1D5PTW8	ENSGALP00010003752	ribosomal protein S6 kinase A3	RPS6KA3	23.3975	23.2461	24.3532	22.5018	24.9694	25.3961	25.0936	25.2574	24.0383	23.8048	25.2543	25.1907	25.1019	25.4367	25.6781	24.9195	24.8545	24.3562	24.975	23.1867	25.2135	25.4787	25.4561	24.5577	24.5026	24.7989	24.0227	25.0501	25.3062	25.4492	25.0098	25.5361	0.196832	0.0379842	2.11e-05	0.255297	0.231407	0.136376	0.213261	A0A1D5PTW8;A0A1D5NWT4	33	54.5	80.517	0	254.38	15857000000
A0A1D5PU01	ENSGALP00000056402	DNA methyltransferase 1	DNMT1	22.9729	23.9997	23.4206	22.6291	22.561	23.0783	22.8774	22.3657	22.4675	21.2534	22.547	22.547	22.5679	22.4762	22.6597	22.171	23.8748	22.9194	22.1685	24.5169	22.2213	22.4538	25.09	22.1999	22.2151	25.2255	23.1672	22.1982	22.3109	22.1751	22.1498	22.8973	0.303583	0.104839	0.246218	0.672923	0.45989	0.772789	0.325214	A0A1D5PU01	14	14.4	159.45	0.0003888	20.807	833090000
A0A1D5PU43	ENSGALP00000056445	enoyl-CoA delta isomerase 1	ECI1	25.1392	26.1903	25.4313	26.3471	25.3022	24.804	25.163	24.9932	25.5434	25.8904	25.1017	25.3998	25.0824	25.243	25.5204	25.0509	25.4171	25.3439	25.4152	25.882	25.9174	25.0336	26.1015	25.739	25.3728	25.1806	26.3055	25.875	25.351	25.0704	25.3943	25.3966	0.228681	0.498828	0.0356834	0.863431	0.153296	0.832842	0.0648866	A0A1D5PU43;A0A1L1RUN7;A0A1D5P3S9	15	51.9	34.264	0	185.7	15914000000
A0A1D5PU80	ENSGALP00000056482	ATPase Na+/K+ transporting subunit alpha 1	ATP1A1	26.5115	26.9601	26.697	27.3036	26.579	26.4317	26.6195	26.427	26.3622	26.3493	26.5473	26.4157	26.3399	26.3268	26.3636	26.5236	26.664	26.4514	26.6429	26.8377	26.9468	26.8064	27.0412	26.3066	26.3007	26.5019	26.7706	26.3958	26.4493	26.5806	26.4726	26.3248	0.527322	0.00122614	0.316914	0.730158	0.110797	0.577366	0.103467	A0A1D5PU80	39	48	112.46	0	323.31	58571000000
A0A1D5PU94	ENSGALP00010003987	complement C4A	A0A1D5PU94_CHICK	22.3954	24.9982	22.6369	23.1634	23.002	22.5689	24.3947	22.844	21.6475	23.7895	21.1581	24.4333	23.4382	25.3381	26.6106	24.3743	22.8806	24.3622	21.9538	22.5766	20.6758	22.889	22.9799	24.4789	21.9448	20.9895	19.3092	20.0265	25.4672	25.8432	25.0103	24.1743	0.11483	0.495166	0.000958622	0.489492	0.196129	0.000416817	0.163865	A0A1D5PU94;F1P587	49	41	189.99	0	323.31	8720200000
A0A1D5PU96	ENSGALP00010009195	ubiquitin specific peptidase 10	USP10	24.1769	24.1478	24.2235	21.3641	24.8189	25.1873	25.0632	24.8713	24.2048	22.4341	25.0739	24.7631	24.8535	24.8422	24.7589	24.7422	24.7621	24.6172	24.7962	21.3782	24.2741	24.7538	24.3855	24.5123	24.8378	24.631	24.1749	24.7779	24.9533	24.9069	24.5523	24.9909	0.728046	0.234522	0.0248392	0.621868	0.296499	0.362067	0.707827	A0A1D5PU96	13	20.5	86.414	0	57.666	8834600000
A0A1D5PUA5	ENSGALP00010026353	aspartyl aminopeptidase	DNPEP	24.6974	24.4834	24.9991	21.0978	23.9313	23.2856	24.1352	23.6972	24.8887	24.3286	24.3851	24.6638	24.2855	24.5727	24.2413	24.219	24.101	24.3458	23.8437	23.2167	22.9724	23.9615	22.1869	23.6829	24.6096	24.9519	25.0025	24.4713	24.0641	24.2652	23.9001	23.9562	0.581014	0.00862452	0.126761	0.701133	0.313746	0.840484	0.893923	A0A1D5PUA5;A0A1L1RX17;A0A1D5PQE1;F1NWA8	20	48.6	62.038	0	124.33	9776600000
A0A1D5PUD1	ENSGALP00000069647	maestro heat-like repeat-containing protein family member 1-like	LOC101749352	22.3059	24.2117	22.4856	21.3838	22.3233	23.0836	22.8832	23.3088	24.1195	22.0606	22.7834	22.8121	22.5204	23.0591	22.882	23.0056	22.0271	21.4554	22.5729	23.9935	24.5922	22.968	25.7909	22.3721	20.9228	23.3092	23.5146	22.3937	22.4128	23.0749	22.4198	22.8589	0.792951	0.515361	0.199901	0.273712	0.333241	0.241111	0.524699	A0A1D5PUD1;A0A3Q3AK41;A0A3Q2UCX0;A0A3Q2TVX3;A0A3Q2U4U8	17	17.4	183.03	0	61.103	1860900000
A0A1D5PUF7	ENSGALP00010011906	tissue specific transplantation antigen P35B	TSTA3	25.3961	25.4744	24.9347	26.4716	23.9996	24.5598	24.5939	24.3076	24.959	25.0359	24.2663	24.741	24.281	24.6994	23.6376	24.3747	24.5531	24.4306	24.719	23.7444	24.9824	24.8519	24.9449	23.7974	25.1067	24.636	25.5753	24.7907	24.5939	24.4959	24.3979	24.2718	0.460814	0.447085	0.00319562	0.0321227	0.0316162	0.786678	0.0172202	A0A1D5PUF7	11	54.5	36.429	0	72.216	4186300000
A0A1D5PUG6	ENSGALP00000056569	DEAD-box helicase 23	DDX23	23.0218	22.9539	22.5602	24.3272	23.6667	23.7837	23.8504	23.8471	23.418	21.6227	23.5116	23.5413	23.7187	23.7319	23.5935	23.2064	23.358	22.6135	23.4713	23.9681	22.3315	23.111	24.7524	23.3516	23.073	22.7056	23.1656	23.0891	23.6646	23.4639	23.4534	23.3148	0.671888	0.438782	0.0720008	0.8534	0.48222	0.644366	0.592668	A0A1D5PUG6	25	34.4	95.147	0	82.749	3884500000
A0A1D5PUG8	ENSGALP00000051641	bridging integrator 2	BIN2	23.3026	24.4867	23.8892	23.4925	25.0735	25.9276	25.1994	25.3348	21.9474	23.1551	24.8504	25.315	25.4424	25.5157	25.3567	24.932	24.5783	23.116	24.1072	24.6784	25.0699	25.567	25.2371	25.0846	26.3999	24.5431	23.806	24.7077	25.6009	25.7189	24.8708	25.8223	0.208989	0.392075	0.000191495	0.347325	0.239945	0.605133	0.730161	A0A1D5PUG8;A0A1D5PFS4	14	41	51.251	0	138.55	9136600000
A0A1D5PUI6	ENSGALP00000056589	cytochrome c oxidase subunit 5B	LOC107049545	24.3419	25.8806	24.7484	26.3622	26.1021	26.1972	25.9746	25.6308	24.5881	25.3919	25.811	25.9496	25.7475	26.0061	25.7701	25.8223	25.5909	25.2894	25.6146	22.6879	26.0375	25.8118	26.081	26.0836	24.7231	25.2894	25.7535	25.8854	25.8254	26.246	26.0857	25.8847	0.711438	0.546338	0.00659582	0.49627	0.434742	0.382836	0.703843	A0A1D5PUI6	7	29.4	13.984	0.00036311	17.187	13130000000
A0A1D5PUL6	ENSGALP00000048032	heat shock protein 90 alpha family class A member 1	HSP90AA1	30.1592	29.6683	30.2399	29.0184	29.7715	29.6007	29.7104	29.5669	30.3992	29.3379	29.8634	29.494	29.7674	29.4982	29.6803	29.5476	29.6021	29.7534	29.5092	28.5297	29.6291	29.8695	29.7389	29.2829	30.1699	30.0711	30.3821	29.8217	29.8273	29.7944	29.371	29.657	0.878387	0.14845	0.409066	0.114425	0.857636	0.141748	0.187356	A0A1D5PUL6;A0A1D5P5R0;A0A1L1RND0	70	75	84.118	0	323.31	744760000000
A0A1D5PUM1	ENSGALP00000073298	MYB binding protein 1a	MYBBP1A	20.9969	22.8657	22.2953	21.0095	23.9679	24.5989	24.0829	23.5879	22.1525	21.8489	24.1461	24.6252	23.61	23.3515	23.4628	24.0212	23.9667	24.0071	24.0374	22.2461	22.6272	23.5747	22.1877	23.0723	24.7239	22.6738	21.3711	24.0785	23.6934	23.672	22.6942	24.0293	0.70004	0.34408	0.0905941	0.62293	0.0267733	0.525175	0.0381548	A0A1D5PUM1	25	28	137.34	0	64.97	2285300000
A0A1D5PUQ0	ENSGALP00000056655	Rho GTPase activating protein 25	ARHGAP25	22.5009	24.904	21.7542	25.5041	24.0872	24.6485	24.4083	24.2445	22.3102	20.7115	22.8452	24.2764	24.4228	24.3741	24.779	23.6419	23.205	23.1403	23.265	21.5123	22.7883	24.9533	20.6472	23.9013	22.0724	25.2779	26.005	23.4098	25.4551	24.5319	23.5443	24.1807	0.838758	0.397772	0.120605	0.0437863	0.309534	0.582212	0.542842	A0A1D5PUQ0;A0A1D5PK72	14	29	71.847	0	73.767	4396300000
A0A1D5PUU2	ENSGALP00000056699	nucleolar and coiled-body phosphoprotein 1	NOLC1	24.9941	23.7429	24.7104	25.7322	25.0198	24.4244	24.9406	25.0918	24.3551	23.9348	24.5274	25.2343	24.6555	24.9525	24.7179	24.4772	24.8603	25.1811	24.7071	24.1922	22.8181	23.2756	21.07	24.6117	24.4328	24.9639	23.9342	25.1112	24.9061	24.6586	24.6366	24.9591	0.0747593	0.20024	0.174796	0.0338673	0.0640328	0.0410062	0.0662456	A0A1D5PUU2	4	6.5	72.417	0.00042717	27.425	3915100000
A0A1D5PUW7	ENSGALP00010004449	ANTXR cell adhesion molecule 2	ANTXR2	21.1016	23.2757	23.0931	21.6686	22.8743	21.0682	22.9582	23.6396	22.8749	23.3123	23.0922	23.4616	22.9828	22.951	23.2738	23.4947	22.8064	21.3421	23.3515	22.4777	20.5302	23.9412	22.2562	23.2833	23.192	24.0657	22.6702	23.2567	22.894	23.1323	23.4989	23.1352	0.883967	0.0238866	0.858009	0.984895	0.703814	0.682164	0.856193	A0A1D5PUW7	7	17.1	64.688	0	49.691	1496400000
A0A1D5PUY5	ENSGALP00000056743	protein kinase C beta	PRKCB	24.0859	23.938	24.5247	25.7221	25.3489	25.3484	25.2139	25.4603	22.5489	24.2581	24.2391	25.523	25.5348	25.6096	25.3421	24.9779	24.5997	23.8075	24.5616	20.6952	25.1881	25.8804	25.1793	25.2383	24.6102	24.9491	24.036	24.5756	25.5043	25.4943	24.7865	25.0433	0.480037	0.65262	0.00096703	0.277845	0.618026	0.499523	0.169674	A0A1D5PUY5;A0A1D5PCZ1	31	60.1	76.702	0	179.11	18780000000
A0A1D5PUZ2	ENSGALP00000052809	glutaminyl-tRNA synthetase	QARS	24.6483	22.9831	24.7968	22.8739	24.2835	24.488	24.5331	24.4369	24.9328	24.0375	24.3153	24.2819	24.2269	24.0924	24.7117	24.1152	24.0628	24.2237	24.0737	22.562	22.0528	24.5509	22.8213	23.9338	24.6398	24.443	24.6211	24.333	24.5076	24.5019	24.028	24.3247	0.269477	0.0226233	0.951847	0.143982	0.249582	0.589608	0.308915	A0A1D5PUZ2;A0A1D5PJ18;A0A1L1RXJ1	34	43.2	94.011	0	227.98	16901000000
A0A1D5PUZ5	ENSGALP00010016159	amylase, alpha 2A	A0A1D5PUZ5_CHICK	22.8991	31.8379	19.8417	30.7296	20.9261	25.6013	20.124	21.3031	19.4203	28.5476	23.4087	23.6606	22.3438	22.3948	22.0939	22.6568	21.6615	21.0412	19.2009	25.5619	26.04	22.4581	27.8022	22.9239	23.0552	19.3441	25.1273	28.5674	22.673	25.0218	21.7535	22.5173	0.870536	0.69332	0.416126	0.589037	0.111078	0.826856	0.146519	A0A1D5PUZ5	27	72.7	57.497	0	323.31	52416000000
A0A1D5PV06	ENSGALP00000056764	prolyl 4-hydroxylase subunit beta	P4HB	28.0849	28.317	27.9767	28.5036	27.4778	27.0529	27.2036	27.2238	28.1893	28.0555	27.6	27.1027	27.3173	27.1613	27.2136	27.3563	27.4533	27.8834	27.3385	26.5472	27.1343	27.1632	27.0561	27.6077	27.9765	27.8351	28.5793	27.7469	27.3537	27.3035	27.4058	27.0885	0.217405	0.505405	5.9e-05	0.0139252	0.180176	0.710808	0.0177313	A0A1D5PV06;A0A1L1RZP5	42	69.9	57.475	0	323.31	169630000000
A0A1D5PV09	ENSGALP00000056767	NCK associated protein 1 like	NCKAP1L	23.307	22.6208	23.5228	21.4852	24.6309	24.7162	24.6236	24.351	23.1612	23.1171	23.8047	24.3325	24.6248	24.5044	24.5386	24.2284	23.8229	23.523	23.8534	21.8698	23.9272	25.1	24.7922	24.0895	23.3357	23.8787	22.3601	23.7883	24.6647	24.6906	23.9595	24.4232	0.884963	0.370748	6.07e-06	0.408228	0.639623	0.221661	0.333017	A0A1D5PV09;A0A1D5PAV1	26	30.1	126.76	0	258.53	10453000000
A0A1D5PV36	ENSGALP00010034041	tetratricopeptide repeat protein 38	LOC426193	25.9832	25.6734	25.9748	26.443	25.2993	25.2013	24.8874	25.4268	26.4848	26.0982	25.5613	25.2289	25.7162	25.568	26.1588	25.6881	25.5789	25.6961	25.3172	22.2163	21.4909	25.9699	23.2285	25.7374	25.1839	26.2614	26.29	25.2973	25.568	25.7396	25.2913	25.5138	0.0676431	0.0566163	0.248668	0.162361	0.972549	0.443936	0.789203	A0A1D5PV36	21	65.2	52.415	0	323.31	20672000000
A0A1D5PV66	ENSGALP00000056826	alpha-tectorin-like	LOC100857892	21.4657	24.8809	23.8442	22.4654	24.7589	23.6964	23.6529	23.8496	24.7666	21.9105	23.6917	24.5445	23.9322	23.9922	25.1007	23.648	24.2543	23.8066	24.2353	22.5867	24.4953	24.9129	23.7456	25.25	22.3434	24.5823	25.1101	24.1541	24.7521	24.9218	24.8522	23.7118	0.180715	0.45772	0.0628924	0.739806	0.926584	0.585273	0.990039	A0A1D5PV66	8	49.8	29.883	0	55.098	3992700000
A0A1D5PVA4	ENSGALP00000056866	ATPase family, AAA domain containing 3B	ATAD3B	22.1466	22.1954	20.4065	21.1762	22.9295	22.8597	23.1496	22.6626	24.1801	22.0427	22.9537	22.735	22.9989	22.4216	22.6874	22.7972	22.8118	20.6051	22.5127	23.0072	24.4741	22.8972	23.3155	22.5857	25.3848	22.3086	22.5283	22.7374	22.6779	22.8086	22.5259	22.6626	0.257308	0.169445	0.169045	0.422846	0.585795	0.00978852	0.989449	A0A1D5PVA4;A0A1D5NZS8	11	23	67.219	0.00050994	40.903	1702400000
A0A1D5PVC0	ENSGALP00010019515	Nipped-B homolog-like	LOC427439	24.1907	20.6676	21.5306	21.4178	23.9183	24.0731	23.5525	23.9736	25.8478	22.9685	23.8095	23.5093	23.322	23.7906	23.9423	23.7243	23.7436	21.4504	24.6266	23.6223	23.2073	23.504	22.8153	22.1719	20.9178	22.9863	22.7814	23.5127	22.9429	23.5791	23.8804	23.3616	0.363033	0.258421	0.152839	0.126412	0.42107	0.504058	0.0158469	A0A1D5PVC0;F1NJ66	16	9.9	291.3	0.00051948	42.69	1367900000
A0A1D5PVC4	ENSGALP00010031549	CCR4-NOT transcription complex subunit 9	CNOT9	24.1032	23.9668	23.1695	21.5949	22.0719	23.1077	23.0281	22.9067	23.898	22.9534	23.0778	22.7592	22.4919	22.9536	22.6375	23.0236	23.0643	23.7651	22.745	23.5146	20.9256	23.1791	21.2681	22.6935	24.6939	21.7608	22.1118	22.9058	23.0458	23.1064	23.6604	23.0769	0.625241	0.504017	0.137882	0.462475	0.946774	0.156772	0.174221	A0A1D5PVC4	10	41.8	33.601	0.00040096	22.678	1130900000
A0A1D5PVE4	ENSGALP00000056910	Helicase_PWI domain-containing protein	A0A1D5PVE4_CHICK	22.9631	22.8701	23.6518	21.6663	25.038	24.898	24.8415	24.6969	22.6628	26.5453	24.8182	24.7294	24.4695	24.9197	24.5261	24.88	24.8524	24.3268	25.0414	22.9019	23.2541	24.7313	23.4424	24.5397	22.9428	23.975	22.9482	24.8245	24.767	24.7558	24.8642	24.9408	0.823493	0.110414	0.0196511	0.217753	0.313238	0.60385	0.00665004	A0A1D5PVE4	22	43.6	69.579	0	323.31	9162400000
A0A1D5PVG1	ENSGALP00000066200	spectrin alpha, non-erythrocytic 1	SPTAN1	26.5624	27.1821	26.3553	26.2234	26.8719	26.6454	26.4463	26.7852	26.6816	27.0074	26.9179	26.6626	26.6972	26.579	26.753	26.8953	27.1447	26.7427	27.2751	26.5819	26.7819	26.4939	26.8434	27.1093	26.6353	26.6555	26.4976	26.8868	26.3739	26.664	27.0893	26.5452	0.484419	0.737823	0.770569	0.0766645	0.69012	0.8637	0.395981	A0A1D5PVG1;A0A3Q2TVB7	181	72.6	285.04	0	323.31	211820000000
A0A1D5PVG8	ENSGALP00010010183	prolylcarboxypeptidase	PRCP	26.224	24.9553	25.8314	22.8561	25.5877	26.0061	25.7292	25.215	26.1868	25.5757	25.3728	26.3351	25.8553	25.8555	25.9007	25.668	25.5892	25.7508	25.773	22.3743	25.4775	26.1681	25.3573	25.4553	25.9653	25.9382	25.93	25.3747	25.904	26.3903	25.6261	25.9774	0.982927	0.0579254	0.21054	0.865762	0.806774	0.291933	0.904175	A0A1D5PVG8	16	43.5	54.686	0	261.52	16741000000
A0A1D5PVL4	ENSGALP00010030722	eukaryotic translation initiation factor 3 subunit F	EIF3F	25.7317	26.0929	25.6789	25.0965	26.119	26.6899	26.2248	26.2122	25.7482	25.9422	26.385	26.2479	26.3378	26.2166	26.1052	26.0517	26.125	26.1435	26.2223	23.143	26.0905	26.4799	26.2143	26.0939	25.8518	26.0394	25.6929	26.1783	26.2058	26.2664	26.0027	26.2688	0.577128	0.343569	0.0373574	0.809055	0.720579	0.182558	0.998622	A0A1D5PVL4	10	82.2	23.239	0	317.42	17212000000
A0A1D5PVM5	ENSGALP00000047040	eukaryotic translation initiation factor 4A2	EIF4A2	28.6178	28.4165	28.6759	28.7747	28.6194	28.7171	28.5783	28.435	28.909	28.3223	28.6611	28.6356	28.6497	28.4245	28.6831	28.3396	28.4797	28.6983	28.4469	28.3194	28.572	28.7658	28.3375	28.4389	28.6686	28.6002	28.7807	28.5677	28.6673	28.7603	28.4419	28.5629	0.704509	0.401688	0.531405	0.201928	0.552613	0.48381	0.949428	A0A1D5PVM5;A0A1L1RUX2;A0A1D5P2Y8	34	78.7	44.709	0	323.31	178470000000
A0A1D5PVX9	ENSGALP00000057108	alpha/beta hydrolase domain-containing protein 14B-like	LOC107056877	24.5009	24.672	24.088	24.5568	23.2323	22.676	23.3525	23.405	23.6535	24.4922	23.4738	23.2754	23.5213	23.4656	23.6501	23.1061	23.8558	24.5086	23.3709	24.4211	22.7873	23.4188	23.9771	24.6822	23.6082	24.6503	24.9645	24.1045	23.3574	23.0148	23.5588	23.4184	0.354499	0.430196	0.000287064	0.587548	0.70797	0.6348	0.0219619	A0A1D5PVX9	11	79.9	22.526	0	277.25	4190600000
A0A1D5PW21	ENSGALP00000046592	enhancer of mRNA decapping 4	EDC4	20.4107	22.0079	23.7235	22.7168	24.5071	24.8177	24.4512	24.6621	21.3883	20.8699	24.4688	24.3261	24.2633	24.6412	24.4063	24.2396	24.3264	22.604	24.4733	22.9309	21.8937	24.5144	21.8277	24.1856	22.8133	23.9077	23.1493	24.1352	24.8168	24.8897	24.1465	24.6814	0.578923	0.251621	0.00492239	0.465413	0.0353399	0.582884	0.127663	A0A1D5PW21;A0A1D5P1Q3	33	36.1	148.95	0	191.21	10406000000
A0A1D5PW25	ENSGALP00000057154	lectin, mannose binding 2	LMAN2	25.9861	26.1937	26.1987	24.8789	26.518	26.2969	26.1892	26.4136	25.8727	25.9797	26.0699	26.304	26.2808	26.3074	26.2155	26.3166	26.1969	26.4324	26.3041	24.6976	24.1002	26.2822	20.57	26.3947	26.1283	26.2304	26.5627	26.4006	26.3704	26.5489	26.1911	26.366	0.297418	0.0861811	0.604752	0.131761	0.130355	0.386446	0.201256	A0A1D5PW25	14	60.8	37.538	0	323.31	23066000000
A0A1D5PW44	ENSGALP00010037420	peptidylprolyl isomerase like 1	PPIL1	24.621	24.421	24.6498	24.4523	24.9363	24.5967	24.4891	24.056	24.2702	24.3979	24.5179	24.61	24.8187	24.9842	24.205	24.3721	24.4787	24.0982	24.1818	24.6685	22.3578	24.3486	25.4039	24.0696	24.4522	24.1372	24.215	24.5823	24.6159	22.1924	24.6172	24.3151	0.136537	0.887448	0.52435	0.907089	0.3627	0.946123	0.777851	A0A1D5PW44;A0A3Q2U9F1	6	53.6	18.095	0.00039714	21.998	3716800000
A0A1D5PW68	ENSGALP00010028466	eukaryotic translation initiation factor 3 subunit B	EIF3B	25.1975	25.5155	25.2676	25.3661	25.2044	25.7478	25.7994	25.6384	24.9625	25.0492	25.5213	25.7266	25.6107	25.5898	25.7525	25.5511	25.6117	25.5275	25.6816	23.8502	25.3634	25.6765	25.5442	25.5078	25.2082	25.4314	24.9969	25.6567	25.7094	25.6468	25.4799	25.7578	0.691774	0.592076	0.0265429	0.609529	0.8396	0.969964	0.880692	A0A1D5PW68	40	51	92.309	0	323.31	30590000000
A0A1D5PWB9	ENSGALP00010041370	adaptor related protein complex 3 delta 1 subunit	AP3D1	29.3452	28.226	28.3806	26.0666	28.8901	29.0237	29.2396	29.0754	28.575	23.6724	29.3087	28.9083	28.0905	29.0761	29.3669	29.1239	28.6381	28.7261	28.5078	25.6445	28.9981	28.8413	28.4041	28.3512	26.0273	28.4128	29.42	29.2399	28.616	28.6918	29.239	28.4787	0.986108	0.988329	0.0673416	0.587046	0.563933	0.98213	0.778843	A0A1D5PWB9	22	36.9	101.23	0	134.21	59218000000
A0A1D5PWD7	ENSGALP00000057268	flotillin 1	FLOT1	24.2456	24.1323	24.3403	22.2483	24.369	24.1409	23.9168	24.3104	23.5967	24.8994	24.4078	24.1847	24.0974	24.282	24.5404	24.3218	24.5956	24.4086	24.712	23.9081	23.1753	24.236	23.2568	24.2731	24.1504	23.8004	23.5279	24.1651	24.3138	24.2307	24.6557	24.0863	0.850814	0.301152	0.757796	0.432117	0.305499	0.348241	0.0464528	A0A1D5PWD7;A0A3Q2TWW5;A0A3Q2UM93	15	38.3	57.625	0	165.28	6997200000
A0A1D5PWG6	ENSGALP00000047062	neurofibromin 1	NF1	22.428	23.4154	25.7967	25.1145	25.0156	26.2343	26.0445	26.2806	21.2289	23.1985	26.2316	26.1024	26.3693	26.2559	26.0762	26.7387	26.4508	20.424	26.3202	22.7825	24.7348	25.2473	22.6844	24.1601	24.2302	22.8405	26.4428	26.0752	26.192	25.7797	26.3102	25.9631	0.52945	0.175214	0.0321758	0.331294	0.289971	0.545362	0.834635	A0A1D5PWG6;A0A1D5PAD7;A0A1D5P310;E1C9F6	7	3.9	317.19	0.00034317	14.724	5186700000
A0A1D5PWG8	ENSGALP00000057301	phosphohistidine phosphatase 1	PHPT1	23.6656	24.0641	24.8262	22.9579	23.5816	22.9278	23.3903	22.9257	24.2029	23.9976	23.6534	23.3385	23.7145	23.3258	24.108	23.1683	23.884	24.2399	23.2323	23.0912	22.0935	23.3488	22.6967	22.7153	22.6411	24.4202	24.0952	23.6065	22.953	22.8583	23.117	23.1471	0.0673392	0.372649	0.00297784	0.902994	0.370882	0.370652	0.76343	A0A1D5PWG8	6	54.4	13.83	0.00045188	31.378	2162400000
A0A1D5PWH6	ENSGALP00000061295	THO complex 5	THOC5	23.05	26.428	23.5445	24.5909	23.7428	25.1164	24.9234	25.1574	21.7216	23.1431	24.8774	25.0209	24.8417	24.8608	24.7866	24.9466	24.9224	24.7175	25.2328	24.8541	22.1383	24.5251	18.724	24.936	23.23	24.3005	26.2665	24.8886	24.9287	24.7982	24.8271	25.07	0.759606	0.452362	0.7525	0.182375	0.0735392	0.0892842	0.374429	A0A1D5PWH6;A0A1L1S0H5	12	25.4	78.612	0	64.457	4069700000
A0A1D5PWK8	ENSGALP00000073816	SCO1, cytochrome c oxidase assembly protein	SCO1	25.7573	20.8159	22.8798	25.6387	23.954	24.0138	23.6137	23.5328	24.2125	22.6287	23.4223	23.7734	23.8944	23.7584	24.1397	23.7405	23.6182	23.4314	23.2266	22.4617	21.6841	23.923	21.2192	23.2959	22.5458	22.9424	22.9874	23.2389	23.6823	23.63	23.2219	23.5068	0.063573	0.697233	0.832137	0.544008	0.755406	0.274576	0.55115	A0A1D5PWK8;A0A3Q2UP04	6	18.6	33.773	0	58.564	1909500000
A0A1D5PWL1	ENSGALP00000057346	NOP2 nucleolar protein	NOP2	21.6375	21.2008	22.5035	23.0577	23.4243	23.8132	23.5691	23.4581	21.025	22.8451	23.6661	23.3882	23.3527	23.5761	23.288	23.4203	23.2671	22.4262	23.3124	20.7283	23.21	23.2001	23.5733	23.5335	19.4275	21.6062	24.1818	23.1479	23.9707	23.4778	23.0553	23.5656	0.788378	0.850942	0.00403169	0.637009	0.873987	0.830524	0.380529	A0A1D5PWL1	11	25	60.559	0.00047081	34.497	1993600000
A0A1D5PWN6	ENSGALP00000057372	collagen type VI alpha 1 chain	COL6A1	21.9579	25.9491	21.2354	22.4412	22.296	25.1537	24.9605	24.8216	22.5232	23.198	24.3416	24.4767	24.299	24.8506	24.3268	25.6733	25.2244	22.5139	25.4918	26.1085	26.4576	24.5739	26.6013	24.8584	21.0225	23.3939	24.3691	25.0973	26.0147	24.3482	27.1054	25.5518	0.0509641	0.994692	0.00873853	0.22665	0.799194	0.537046	0.382751	A0A1D5PWN6	30	39.7	107.97	0	323.31	17321000000
A0A1D5PWP7	ENSGALP00010011509	protein disulfide isomerase family A member 4	PDIA4	27.1338	27.1722	26.9248	26.9487	27.2355	26.844	27.0835	26.7934	27.0224	27.2968	26.9922	26.7868	26.9805	26.8097	26.8531	27.1449	27.0912	27.2267	27.0203	26.7549	27.2947	26.9879	27.2687	26.9845	27.221	27.0313	27.2557	27.055	27.1741	27.0719	26.9698	26.9422	0.16809	0.867551	0.600855	0.717769	0.547124	0.327172	0.423587	A0A1D5PWP7	43	54.9	72.678	0	323.31	125560000000
A0A1D5PWR6	ENSGALP00000056612	RAB GTPase activating protein 1 like	RABGAP1L	22.2004	23.5852	21.8222	23.4079	23.0339	22.4678	22.725	22.7879	22.0936	20.3365	22.0319	22.4497	22.6503	22.9758	22.5435	22.5205	22.0894	23.8237	22.2659	22.7341	24.8039	23.1791	22.4937	22.2805	23.2449	21.8945	24.3518	22.0425	22.5831	22.5495	22.5271	22.3138	0.227364	0.153852	0.373226	0.617456	0.442763	0.933866	0.121596	A0A1D5PWR6;F1P1H7	11	21.2	88.859	0.00040469	23.584	1452700000
A0A1D5PWU4	ENSGALP00010031964	ankyrin repeat domain 13A	ANKRD13A	22.8431	22.4891	24.4182	22.6232	23.3664	23.2819	23.5537	23.5232	23.1238	24.1232	22.2852	23.2814	23.5388	23.1255	23.5164	24.5324	23.159	22.0509	23.5086	22.7037	23.2679	23.6526	22.4936	21.5824	22.0824	22.7715	23.2259	21.504	23.2801	23.5043	22.9526	23.868	0.0480066	0.573158	0.0878559	0.865666	0.92944	0.206617	0.321045	A0A1D5PWU4	9	25.3	57.66	0.00035298	15.721	1117900000
A0A1D5PX68	ENSGALP00000057562	solute carrier family 25 member 1	SLC25A1	23.3549	23.9875	25.6305	25.527	26.1935	23.2771	26.4432	26.3438	25.4634	26.3945	25.7803	26.5909	25.7827	26.4848	26.2369	26.6676	25.9814	21.7504	26.6509	23.9619	26.3445	24.7875	26.4497	28.1054	18.3368	26.1004	27.099	27.2618	26.4298	26.2758	26.6435	26.0948	0.862668	0.419684	0.0958897	0.441796	0.397574	0.747523	0.845919	A0A1D5PX68	10	36.1	33.907	0	106.68	9252300000
A0A1D5PX97	ENSGALP00010037981	peptidase D	PEPD	27.1097	25.9593	26.8455	24.5865	26.2056	25.8831	26.2602	26.3381	26.9703	26.4749	26.3333	26.5746	26.2453	26.6099	26.733	26.201	26.3934	26.8324	26.2496	23.3062	25.6098	26.5856	25.3844	25.7615	27.0474	26.7769	26.6895	26.335	26.9805	26.9151	26.2216	26.5822	0.701097	0.0229305	0.993999	0.30555	0.855133	0.735603	0.99242	A0A1D5PX97;F1NIQ9	27	60.6	55.121	0	323.31	36459000000
A0A1D5PXD0	ENSGALP00000057624	eukaryotic elongation factor, selenocysteine-tRNA specific	EEFSEC	22.0089	26.4189	23.1451	22.9285	24.377	25.0593	24.5321	24.8416	23.2606	22.0301	25.0948	24.5749	25.5499	24.4499	24.4408	24.5048	27.0676	21.0624	23.6641	22.3507	21.4731	26.3247	23.5291	24.0148	22.4088	22.8665	21.9936	24.729	23.9683	25.4011	24.8862	24.8702	0.449286	0.797237	0.0648955	0.904397	0.997137	0.520066	0.473538	A0A1D5PXD0;A0A3Q3AKC4	9	28	60.714	0.00033818	14.085	4082000000
A0A1D5PXG0	ENSGALP00000020534	heterogeneous nuclear ribonucleoprotein K	HNRNPK	28.244	28.2133	28.1289	28.6716	28.5936	28.4865	28.3607	28.5789	28.0566	28.0976	28.5872	28.292	28.3433	28.4506	28.256	28.3853	28.3727	28.358	28.4737	28.5283	29.0213	28.5568	28.6244	28.485	28.2388	28.2354	27.8905	28.1402	28.109	28.4491	28.3049	28.4134	0.653087	0.00210082	0.00806447	0.0798227	0.579075	0.591835	0.86095	A0A1D5PXG0;E1C453	29	60.6	47.102	0	323.31	142600000000
A0A1D5PXH0	ENSGALP00000057665	adaptor related protein complex 1 beta 1 subunit	AP1B1	26.9328	26.7223	27.0982	24.3856	26.855	26.8003	26.7347	26.8009	27.0511	26.9204	26.8693	26.8125	26.7809	26.7744	26.7115	26.7848	26.9082	27.079	26.9485	24.2048	26.2655	26.6313	25.8624	26.6378	27.2417	27.2253	26.741	26.7927	26.5414	26.5609	26.8935	26.7818	0.663523	0.102963	0.902341	0.636914	0.541576	0.300113	0.766144	A0A1D5PXH0;A0A1D5NZQ6;A0A1D5P8N3	48	56.2	104.8	0	323.31	38998000000
A0A1D5PXH4	ENSGALP00000057669	glutamine--fructose-6-phosphate transaminase 1	GFPT1	23.1477	23.6868	23.8211	23.1801	23.3431	24.1613	23.8602	23.6638	23.9635	22.9129	23.6514	23.0425	23.6048	23.2417	23.9136	23.3037	22.7744	23.4882	23.1823	22.9095	22.7696	24.5106	23.1832	22.4503	23.2999	23.4377	24.2224	23.6952	24.2319	24.0812	23.1702	23.3794	0.544304	0.288806	0.386944	0.0606619	0.744041	0.709128	0.901637	A0A1D5PXH4;Q5ZIG5;A0A1D5P980	21	43.6	76.777	0	113.77	3061100000
A0A1D5PXI1	ENSGALP00000057676	aldehyde dehydrogenase 4 family member A1	ALDH4A1	24.6077	23.4228	24.5714	22.7018	24.5558	24.0337	23.9208	24.1221	24.3414	24.2697	23.7346	24.2145	24.2242	24.025	24.0651	24.1697	23.7529	22.7217	23.9789	22.6944	22.8601	24.308	23.3867	24.7568	24.0721	24.1937	24.9097	24.2952	24.3369	23.833	24.0068	24.2095	0.399477	0.0469208	0.460035	0.179952	0.955884	0.147097	0.558375	A0A1D5PXI1	19	48.8	60.626	0	179.05	8825100000
A0A1D5PXL0	ENSGALP00010024089	galactosidase beta 1	GLB1	26.0685	25.8009	26.2475	26.0126	25.6306	25.2013	24.8073	25.236	25.7804	25.9026	25.2407	25.1471	24.6749	25.3626	25.2877	25.4223	25.7215	26.0471	25.4927	25.6839	25.3221	25.3762	25.5214	25.1994	25.9486	25.899	26.1483	25.1251	24.6702	25.0592	25.3353	25.0095	0.880852	0.065878	2.18e-05	0.564461	0.997985	0.815726	0.0590139	A0A1D5PXL0;Q5ZLM4	16	35.6	73.445	0	189.51	14706000000
A0A1D5PXL4	ENSGALP00000057710	hypoxia up-regulated 1	HYOU1	27.0162	27.0978	27.0134	27.0124	26.841	26.8045	26.8925	26.682	26.948	27.0603	26.6923	26.6475	26.8943	26.7659	26.7133	26.7384	26.7107	27.1375	26.5825	24.8814	26.0174	26.6033	26.2184	26.4868	27.0797	26.8819	27.1786	26.7803	26.7899	26.8709	26.6818	26.7414	0.0633972	0.119301	0.36569	0.021773	0.877938	0.938678	0.481686	A0A1D5PXL4	44	45	119.02	0	323.31	55111000000
A0A1D5PXP9	ENSGALP00000057746	transforming growth factor beta induced	TGFBI	25.1988	25.5896	25.1763	26.8577	25.2319	25.562	25.6994	25.6049	25.7366	24.8552	25.8187	25.5385	25.4322	25.6535	25.0578	25.6187	25.7679	25.1999	25.894	25.3982	26.5119	25.1334	26.3688	25.408	25.058	24.8033	26.5607	26.0252	25.1382	25.0299	26.326	25.6889	0.602873	0.484933	0.996829	0.961007	0.575685	0.782697	0.543638	A0A1D5PXP9	23	50.1	74.476	0	323.31	18487000000
A0A1D5PXS9	ENSGALP00000057776	C-terminal Src kinase	CSK	24.4885	21.5858	24.6514	20.3816	24.8845	25.0651	24.7803	24.6471	24.7628	23.7032	24.0823	25.0014	24.6762	24.6878	24.4611	24.3944	24.0479	24.2792	23.8572	21.0999	22.91	25.1484	23.5352	24.2129	23.5915	24.3865	23.9504	24.0729	24.365	24.6185	24.1824	24.64	0.564428	0.0943821	0.0297892	0.921957	0.429713	0.160443	0.242448	A0A1D5PXS9	23	62.4	50.779	0	133.78	8825800000
A0A1D5PXT0	ENSGALP00000057777	ubiquitin conjugating enzyme E2 M	UBE2M	23.6428	22.4429	24.0249	23.6877	23.5571	22.8082	23.9114	23.8348	20.6739	23.1037	24.0281	24.0681	23.9754	22.4414	22.8568	23.4601	23.7128	21.8303	23.5568	24.4984	21.7256	23.5753	26.5131	23.458	21.2456	21.0378	22.8657	24.1305	25.1288	23.1414	23.3232	23.6559	0.899249	0.278341	0.213012	0.881352	0.357156	0.488983	0.59142	A0A1D5PXT0	7	41.5	20.947	0.00044743	30.663	2066900000
A0A1D5PXU3	ENSGALP00010025288	ribosomal protein S6 kinase A5	RPS6KA5	23.0201	24.3266	24.4134	22.2379	24.2892	23.6184	23.2765	24.0684	23.9825	20.3051	22.7013	23.1751	23.5101	23.6242	23.4206	23.3761	23.1795	21.865	23.27	23.1791	23.7641	23.8131	22.7733	23.497	22.7135	22.787	22.7662	22.4916	23.1343	23.3985	23.3406	23.2977	0.348905	0.136708	0.0307861	0.388831	0.952805	0.55227	0.570472	A0A1D5PXU3	18	29.4	91.496	0	80.709	2830600000
A0A1D5PXX0	ENSGALP00000057818	SAM and SH3 domain containing 3	SASH3	22.8026	22.5678	22.7616	22.8115	24.102	24.049	23.1682	23.3582	22.2999	22.9586	23.279	23.5526	24.1958	23.8282	24.1531	23.4124	22.4789	23.9243	24.1729	23.3034	23.2621	23.8517	21.7577	23.4381	25.4279	22.8595	23.3077	23.1279	23.9429	23.9812	22.6984	24.0393	0.569022	0.194546	0.167628	0.775246	0.0337744	0.748998	0.661917	A0A1D5PXX0	10	44.8	41.791	0.0004363	28.935	1973800000
A0A1D5PY15	ENSGALP00000057864	Coronin	LOC107056441	25.319	24.2153	25.1777	24.3516	25.0189	24.4553	24.5141	24.565	25.0456	24.517	24.6387	24.5298	24.4549	24.4967	24.5703	24.7904	24.7787	24.8294	24.7526	23.6034	23.6464	24.7209	23.2113	24.7145	24.9365	24.3504	24.8709	24.4959	24.2291	24.2728	24.5845	24.5273	0.10608	0.565121	0.152411	0.304572	0.476422	0.771756	0.828503	A0A1D5PY15;A0A1D5NTE5	17	35.1	58.502	0	123.47	8589500000
A0A1D5PY18	ENSGALP00000057867	syntaxin 2	STX2	23.9428	20.3018	23.9027	17.6608	24.0801	23.4986	23.5599	23.7383	23.9172	23.9945	23.6817	23.7651	23.8052	23.6913	23.5327	23.7392	23.7828	23.7743	23.645	22.2917	20.8164	23.2919	22.3492	23.8776	24.0169	23.8303	23.7821	23.5889	23.1838	23.4651	23.6419	23.6716	0.751772	0.0415111	0.559571	0.557087	0.0727036	0.269979	0.105272	A0A1D5PY18;A0A1D5NXG4;A0A3Q3B1H6;Q5ZMT6	8	45.5	33.027	0	84.579	2072000000
A0A1D5PY29	ENSGALP00000057878	stromal antigen 2	STAG2	25.3391	22.2567	22.5788	23.9937	24.7863	24.837	23.9955	24.8968	22.8383	22.1109	24.5082	24.6531	24.2567	24.7404	24.2883	24.6472	24.579	24.1003	24.3603	21.3098	23.4259	24.0629	24.5497	24.2093	22.1001	22.7706	21.6631	24.4169	24.1957	24.5754	24.0703	24.5562	0.314174	0.612058	0.00721172	0.777397	0.975314	0.481244	0.37594	A0A1D5PY29;E1BSU3	26	25.9	144.52	0	158.54	5043000000
A0A1D5PY39	ENSGALP00010025760	VPS35 endosomal protein-sorting factor-like	A0A1D5PY39_CHICK	22.5947	21.0984	23.0844	22.7361	22.1708	22.1817	22.5482	22.7564	23.4172	23.3877	23.1438	23.0778	23.0979	23.0728	23.268	22.7746	22.9097	22.6768	22.8538	21.5666	23.0304	22.7835	22.7899	22.5637	21.117	23.9278	22.7909	22.435	23.1565	23.4458	22.7583	23.211	0.907076	0.0291952	0.410902	0.199485	0.227558	0.95655	0.535507	A0A1D5PY39;A0A1D5PF44	16	22.9	109.32	0.00051626	42.015	1607300000
A0A1D5PY49	ENSGALP00000057898	histone H2B	LOC426037	24.9017	29.0155	28.314	28.0865	29.2372	21.5268	29.211	29.0083	25.4313	21.6178	29.1794	29.1173	29.42	29.2228	21.7502	28.991	23.7405	23.5384	28.9132	28.592	22.1151	22.0716	28.5227	29.0042	23.3742	28.5082	27.9507	24.1712	28.8743	25.3598	28.4614	21.0555	0.302963	0.861483	0.973958	0.75905	0.751125	0.666798	0.892942	A0A1D5PY49	7	55.1	13.159	0	255.32	46345000000
A0A1D5PYA4	ENSGALP00000057953	LanC like 1	LANCL1	23.8613	23.3615	23.7085	23.264	23.4203	22.4284	22.5238	23.3119	22.8597	23.0158	22.5847	22.9189	24.5948	22.8046	23.641	22.8751	23.08	22.9691	23.3985	23.93	24.4406	22.8183	23.5542	23.0284	23.3591	23.0686	22.6133	22.6806	23.5949	23.1645	22.8964	23.7088	0.69643	0.352171	0.463873	0.593947	0.474524	0.0398495	0.189511	A0A1D5PYA4	15	56.5	45.259	0.0004075	23.988	1601600000
A0A1D5PYB1	ENSGALP00000057961	FK506 binding protein 9	FKBP9	23.0043	24.3615	22.8116	22.8603	22.7137	22.9914	22.2816	21.9633	22.9689	22.9098	22.5057	22.324	18.6184	22.2385	22.0218	22.4229	22.65	23.1013	22.9376	24.2406	22.9088	22.5407	23.0729	23.6332	25.8342	22.6515	23.3811	22.8103	21.9275	23.4228	22.7786	22.3191	0.0506324	0.215155	0.0206829	0.210084	0.527739	0.299807	0.836605	A0A1D5PYB1	10	22	64.371	0.00036765	17.832	951520000
A0A1D5PYB8	ENSGALP00000062051	bromodomain adjacent to zinc finger domain 1B	BAZ1B	23.4667	25.1552	21.5646	22.1472	22.9105	23.7754	23.6279	23.7018	22.9665	20.8644	23.409	23.3516	23.5605	23.4397	22.8269	23.1402	23.2843	22.2068	23.3239	22.876	22.4608	22.3125	21.6229	22.9028	22.2439	22.7062	21.611	23.3647	23.3533	23.6202	22.8503	23.5498	0.24186	0.919032	0.285629	0.286874	0.527486	0.175652	0.28265	A0A1D5PYB8;A0A1D5PA75;A0A1D5PBJ0	17	14.5	182.87	0.00052493	43.639	2881400000
A0A1D5PYB9	ENSGALP00000014343	FK506 binding protein 15	FKBP15	22.2394	22.1845	21.1895	23.613	23.8731	23.8886	23.903	23.7547	26.7127	24.6115	23.2076	23.5886	23.8361	23.852	24.1518	23.8034	23.1256	24.1573	23.1532	23.5514	23.5724	24.2481	23.6977	23.046	21.3506	22.579	23.8462	22.8951	23.759	24.1475	22.9828	23.5151	0.307728	0.230848	0.0930799	0.0112907	0.898028	0.241294	0.0165313	A0A1D5PYB9;F1NNV4	23	27.8	126.48	0	132.99	3662300000
A0A1D5PYC5	ENSGALP00000057976	myosin IXB	MYO9B	19.5839	24.2366	20.8762	23.7734	23.625	23.9269	24.1874	23.7017	21.1998	21.7224	22.3324	23.5878	23.6875	23.9272	23.4501	23.0781	22.1898	27.5496	21.9157	21.671	22.2346	24.1334	23.7519	22.8928	25.5141	22.148	22.6884	21.5026	23.9965	23.8657	22.7635	23.9423	0.501676	0.922658	0.100734	0.907627	0.262185	0.875776	0.589693	A0A1D5PYC5;E1C470;A0A1D5PTR8;A0A1D5P2Q0	33	19.9	244.84	0	243.38	3592800000
A0A1D5PYD2	ENSGALP00000069459	zinc finger protein 777	LOC420374	24.0084	21.5724	21.8172	21.4035	24.8978	22.4455	22.4884	22.1541	21.6878	24.5353	22.2485	21.9875	22.1738	22.3779	22.4947	22.2667	25.2674	23.2773	21.9843	22.9758	23.0836	22.9597	24.0283	22.4167	22.9902	21.778	23.6109	22.1753	22.2113	22.2916	22.1046	22.3432	0.386879	0.193127	0.918168	0.338492	0.413982	0.388883	0.510565	A0A1D5PYD2	7	18.6	52.977	0.00035651	16.321	732610000
A0A1D5PYE7	ENSGALP00010006657	utrophin	UTRN	21.7983	22.2152	22.3949	23.1486	23.7091	22.9573	23.1747	23.4242	21.7373	22.8513	23.2486	22.853	23.302	23.6378	23.2425	23.8266	23.9511	23.0303	24.2262	22.2013	22.4755	22.8314	22.6754	24.1179	24.4601	22.272	24.2069	23.3934	23.1583	23.1344	23.7983	23.6455	0.11419	0.241498	0.178337	0.854852	0.0235838	0.931046	0.767938	A0A1D5PYE7;A0A1D5P9A8;F1NI75;A0A1D5PX29;A0A1D5Q017	41	18.1	397.25	0	145.37	4171800000
A0A1D5PYI7	ENSGALP00000058042	LSM5 homolog, U6 small nuclear RNA and mRNA degradation associated	LSM5	24.5227	24.9214	24.284	25.3959	25.4213	25.3955	25.2203	25.471	25.2012	24.7747	25.269	25.0083	25.2143	25.1049	24.9951	24.8492	25.1381	25.1563	24.8195	22.524	25.6624	25.0868	25.6341	25.1667	23.9445	24.6117	24.4334	24.8074	25.1253	25.1819	25.1642	25.054	0.24019	0.716128	0.00563003	0.826775	0.152104	0.225224	0.664527	A0A1D5PYI7	4	85.7	9.9234	0	82.545	5323600000
A0A1D5PYK0	ENSGALP00010038630	heat shock 70kDa protein 8	HSPA8	29.84	29.584	29.9588	29.0509	29.5003	29.8371	29.6316	29.4403	29.7671	29.4595	29.8035	29.5801	29.6535	29.5788	29.6604	29.5817	29.471	29.6036	29.4597	27.9203	29.1123	29.6078	29.161	29.2477	29.9073	29.9624	29.9896	29.6436	29.8454	29.86	29.4718	29.7054	0.32907	0.0169924	0.957373	0.0292166	0.914223	0.481447	0.553051	A0A1D5PYK0;A0A1D5PFJ6;F1NWP3;A0A1L1RPG0	52	82.7	69.114	0	323.31	783170000000
A0A1D5PYQ3	ENSGALP00000058108	G1 to S phase transition 2	GSPT2	23.806	24.1357	24.3572	25.6391	24.6973	24.9305	24.4457	24.5701	24.071	23.7826	24.5536	24.3329	24.5271	24.5424	24.3762	24.5174	24.5495	24.2894	24.5724	22.0102	25.3485	24.6654	25.1597	24.2626	23.2064	24.3371	24.5862	24.4971	24.8587	24.6238	24.3817	24.5066	0.684901	0.621937	0.0369577	0.56731	0.281992	0.619032	0.43088	A0A1D5PYQ3	23	39.6	67.658	0	99.169	9393400000
A0A1D5PYS3	ENSGALP00000058128	replication factor C subunit 2	RFC2	22.762	24.2012	22.5863	23.0493	22.9521	23.3811	22.7339	23.1801	24.5659	23.251	23.3129	22.5374	24.3795	22.9105	22.7995	22.8017	22.7883	23.1037	22.7578	23.6955	24.0907	23.0565	22.2541	22.6676	22.7507	22.394	21.7838	22.7517	21.9755	22.9201	22.5713	22.7582	0.055635	0.434985	0.809397	0.0900811	0.695338	0.91127	0.726654	A0A1D5PYS3	12	55.4	36.601	0	82.98	1299000000
A0A1D5PYU1	ENSGALP00000058148	collagen type I alpha 1 chain	COL1A1	24.7903	27.7444	25.8328	26.7283	26.0328	26.3806	26.5167	26.4335	22.623	25.437	26.1882	25.8297	26.047	27.103	25.9997	27.3868	27.3561	25.1308	27.2596	30.1251	28.8777	25.2123	28.6703	26.7203	23.7933	24.0216	24.4558	27.0505	27.0474	25.9599	28.4335	26.715	0.22495	0.056128	0.0646177	0.315454	0.828325	0.0606809	0.701828	A0A1D5PYU1	12	11.1	137.78	0	199.08	24117000000
A0A1D5PYU2	ENSGALP00000012709	neural cell adhesion molecule 1	NCAM1	23.2669	23.7655	23.1717	23.48	22.8166	26.2615	22.5075	22.5438	23.4648	24.2953	22.3746	22.4492	23.411	22.6965	21.3896	22.9246	23.2279	23.1648	23.2141	23.0846	21.0657	22.4771	23.4626	22.7298	22.8092	22.6229	23.2961	22.7754	25.0894	22.8722	23.338	21.398	0.47634	0.605337	0.553771	0.267026	0.993811	0.792284	0.254828	A0A1D5PYU2;A0A1D5NVQ7;A0A1D5PQ40;F1NLB3	10	18.5	78.473	0.00035311	15.728	1289400000
A0A1D5PZ00	ENSGALP00000058208	family with sequence similarity 49 member B	FAM49B	26.0437	25.3116	26.0683	25.528	26.359	26.5018	26.2859	26.3509	26.3551	25.6729	25.7275	26.2395	26.4306	26.4432	26.5034	25.7687	25.6044	25.5839	25.677	23.8306	26.3493	26.6309	25.8042	25.9968	26.1418	25.7266	25.6583	25.9119	26.5464	26.3837	25.7417	26.3538	0.149806	0.14663	0.000828755	0.358617	0.42847	0.125495	0.656897	A0A1D5PZ00;A0A3Q2TTC4	19	69.8	36.777	0	323.31	40154000000
A0A1D5PZ51	ENSGALP00000066522	dihydropyrimidinase like 3	DPYSL3	26.0206	26.0004	25.6058	26.0302	25.4444	25.3246	25.2261	25.3411	26.3286	26.3064	25.4898	25.2883	25.7128	25.3458	25.6908	25.6794	25.7918	26.1328	25.6399	26.1249	25.8741	25.323	25.9317	25.1795	25.9041	24.9725	25.3066	25.6251	25.3258	24.856	26.2857	25.6224	0.658672	0.556928	0.0465795	0.172974	0.303896	0.165994	0.877717	A0A1D5PZ51;A0A3Q2TWY6;F1NS48	25	60.1	70.714	0	201.65	13809000000
A0A1D5PZ59	ENSGALP00000052012	nucleoporin 188	NUP188	22.6459	21.627	21.3377	23.566	23.1513	21.9781	22.8653	23.0607	23.3488	21.7339	22.8511	22.5548	22.8192	23.5495	23.2931	22.7031	22.7942	22.4071	22.7249	23.6464	22.3011	22.2616	22.2838	22.7685	22.51	23.3479	24.0258	22.6506	22.9256	23.7539	22.8638	23.6688	0.276875	0.0487882	0.481139	0.580595	0.158466	0.453987	0.453104	A0A1D5PZ59;A0A1D5PGT8;A0A1D5PTV2	21	15	225.25	0	51.938	1861400000
A0A1D5PZ78	ENSGALP00000058287	TBC1 domain family member 13	TBC1D13	23.598	25.5049	22.2465	24.3936	23.0181	25.2827	25.0547	25.1737	25.6028	20.0154	25.34	25.019	25.6404	23.5701	25.131	25.161	23.7187	24.1	25.2013	24.8867	23.2147	24.9842	21.7493	22.2193	24.6981	22.233	23.5434	25.2598	20.3444	25.9556	25.0634	24.8835	0.416133	0.740665	0.908102	0.940678	0.226798	0.459609	0.558941	A0A1D5PZ78	9	29.6	46.484	0.00028827	8.4726	2764000000
A0A1D5PZE1	ENSGALP00000072337	prostaglandin E synthase 3	PTGES3	27.1736	26.5709	27.2065	25.7728	26.715	26.9146	26.6281	26.4124	27.6676	26.4716	26.6891	26.6697	26.72	26.6199	27.0085	26.7876	26.3979	26.7432	26.5596	23.7517	25.6687	27.2087	25.6913	26.3178	27.3832	26.8844	27.0586	26.6375	26.8583	26.7165	26.5028	26.8248	0.207185	0.0476091	0.990896	0.168144	0.833966	0.458385	0.562145	A0A1D5PZE1;A0A3Q2UCS1;A0A3Q2U4I4;A0A3Q2U7H6;A0A3Q2TW82;A0A3Q2UD90;A0A3Q2UEJ5	10	70.4	18.507	0	323.31	29095000000
A0A1D5PZI5	ENSGALP00010003135	family with sequence similarity 49 member A	FAM49A	25.3048	24.5917	25.5178	23.9623	26.149	25.7762	25.7185	25.9209	25.7443	25.1302	25.1063	25.5521	25.8413	26.2512	25.7505	25.4748	25.1528	25.4316	25.1876	25.383	25.359	25.8918	25.6822	25.3667	25.0732	25.5078	24.8758	25.5221	25.5355	25.9355	25.362	25.6303	0.657072	0.350166	0.000233474	0.343941	0.106022	0.310291	0.180991	A0A1D5PZI5;A0A1D5PP47	15	54.8	41.283	0	323.31	18688000000
A0A1D5PZJ4	ENSGALP00010013728	chaperonin containing TCP1 subunit 8	CCT8	26.4548	26.6355	26.5698	27.1248	26.4404	26.5761	26.4621	26.4396	26.7123	26.0616	26.5634	26.3847	26.5385	26.42	26.578	26.3649	26.2568	26.4371	26.3492	25.7923	26.8135	26.7208	26.6418	26.1956	26.4781	26.365	26.8212	26.4024	26.4388	26.4892	26.1494	26.6034	0.299346	0.68039	0.723537	0.222449	0.168219	0.504703	0.0307851	A0A1D5PZJ4;F1NEF2;A0A1D5NTA5	41	73.1	60.254	0	323.31	70903000000
A0A1D5PZS0	ENSGALP00010029236	pre-mRNA processing factor 19	PRPF19	25.5667	25.6246	25.7303	22.7739	26.3462	26.5802	26.157	26.2554	25.2348	25.5874	26.2187	26.2992	26.2927	26.3727	26.1228	26.2676	26.1288	26.0093	26.2807	22.0164	26.0481	26.3825	25.9153	25.9941	25.4912	25.7403	25.7052	26.0964	26.0911	26.2095	26.0291	26.3794	0.862089	0.235273	0.0201308	0.940117	0.735296	0.247888	0.74664	A0A1D5PZS0	17	61.3	55.067	0	136.31	24470000000
A0A1D5PZU7	ENSGALP00000058514	peptidylprolyl cis/trans isomerase, NIMA-interacting 1	PIN1	24.6827	21.2156	25.0321	25.1122	24.2307	24.2868	24.0266	24.3381	24.7721	24.4052	23.984	23.7284	21.9223	23.873	24.1911	23.8109	24.3017	23.977	24.2232	22.4883	24.7255	24.6826	22.0397	24.0532	24.6266	24.7616	24.6054	23.9189	24.0178	24.2367	23.841	24.0824	0.858931	0.803118	0.525758	0.290412	0.850466	0.263873	0.757427	A0A1D5PZU7	6	50	18.101	0	89.504	3773200000
A0A1D5Q008	ENSGALP00000058578	mannose phosphate isomerase	MPI	24.9166	24.5569	24.2838	22.9617	23.4789	23.0799	22.6062	22.8366	24.5251	23.9714	23.101	23.204	23.9497	23.3551	23.0799	23.3961	23.5918	23.9293	23.2763	25.3655	24.3824	23.1954	23.8808	22.9331	24.18	24.5075	24.4342	23.4554	23.0724	22.7357	23.4757	22.4542	0.663411	0.510051	0.00196994	0.560059	0.808311	0.86109	0.0691741	A0A1D5Q008	8	35.7	45.847	0	51.494	1933300000
A0A1D5Q032	ENSGALP00000058602	cyclase associated actin cytoskeleton regulatory protein 1	CAP1	28.832	28.2785	28.9549	26.98	28.7607	28.7176	28.5333	28.6981	29.1765	28.2837	28.5494	28.7049	28.8196	28.6725	28.8712	28.5964	28.2629	28.2555	28.2383	25.4596	28.0001	28.9369	27.9872	28.4572	28.7277	28.4712	28.8361	28.2914	28.6621	28.678	28.2493	28.5441	0.148459	0.0716342	0.18746	0.421352	0.770256	0.196772	0.594955	A0A1D5Q032	37	79.1	51.079	0	323.31	176730000000
A0A1D6UPQ3	ENSGALP00000005194	threonyl-tRNA synthetase	TARS	25.1276	23.8677	25.2993	26.0326	24.6076	25.0271	24.9121	24.713	25.5842	23.3521	24.94	24.9276	23.5456	24.7499	23.7931	24.5876	24.5023	23.6691	24.708	22.3259	25.3322	25.2423	25.3308	24.5808	25.0615	24.8006	25.3946	25.1462	23.8699	24.855	24.7424	24.9167	0.879641	0.794734	0.986187	0.0732662	0.106051	0.0397695	0.117705	A0A1D6UPQ3	31	45.8	90.648	0	107.02	12180000000
A0A1D6UPR6	ENSGALP00010014992	sterol O-acyltransferase 1	SOAT1	23.1957	23.8617	21.9867	22.8278	22.7433	22.8964	22.9467	22.671	24.972	22.0726	23.1745	22.4676	22.5152	23.0584	22.4814	22.5853	23.089	22.6231	23.3537	22.1948	23.0045	22.8367	25.3221	22.5276	21.8762	22.5056	24.0545	23.1105	23.0203	23.3516	22.5338	22.801	0.705663	0.745806	0.987782	0.682292	0.262369	0.426336	0.856175	A0A1D6UPR6	9	21.2	64.033	0.00040667	23.875	1437000000
A0A1D6UPS7	ENSGALP00010013737	epoxide hydrolase 2	EPHX2	24.9976	21.3997	25.2834	25.9036	24.881	25.0593	25.2595	25.203	24.5826	25.2859	25.43	24.543	24.1923	23.9999	25.3018	25.3025	24.9455	22.1962	25.6229	22.4892	25.4567	24.885	21.7379	25.7649	22.0998	25.0564	24.2777	25.661	25.5123	25.3135	25.683	24.69	0.489244	0.440385	0.266984	0.547641	0.515238	0.755173	0.477532	A0A1D6UPS7	13	39.6	66.831	0	65.065	5095900000
A0A1D6UPS9	ENSGALP00010034263	splicing factor 3b subunit 3	SF3B3	24.0835	24.5945	24.4541	23.498	25.5696	25.7246	25.5503	25.5075	23.741	24.4975	25.5192	25.4978	25.3264	25.5774	25.2732	25.2984	25.3987	25.0491	25.3813	23.6383	25.2993	25.4189	25.6258	25.2761	24.3043	24.8818	24.0365	25.3191	25.1888	25.3471	25.2354	25.4895	0.686873	0.873618	0.000171367	0.303345	0.29772	0.318925	0.171182	A0A1D6UPS9	39	43.1	135.49	0	323.31	24726000000
A0A1D6UPT4	ENSGALP00010023180	apoptosis inducing factor, mitochondria associated 1	AIFM1	23.6208	24.4752	23.3923	22.0589	25.2687	25.4227	24.8487	25.0297	23.0787	24.8248	24.9977	24.9175	24.9102	24.8579	25.1169	25.0367	24.7408	24.1677	24.804	23.2452	23.1357	25.0029	24.373	25.0164	23.2757	24.5905	23.5085	24.7971	25.0924	25.2374	24.652	25.1417	0.786869	0.180351	0.00200317	0.64919	0.253811	0.69951	0.0456346	A0A1D6UPT4	21	39.2	75.014	0	129.16	9210300000
A0A1D6UPU5	ENSGALP00000026172	cytochrome b-245 beta chain	CYBB	22.1147	22.1165	22.6324	21.2934	23.5681	25.0478	24.234	23.9909	23.7271	19.7971	24.0862	24.6005	23.625	24.5456	24.527	23.7837	23.2807	24.3118	23.4456	20.1919	25.8567	24.7062	23.7976	21.8968	24.2487	24.5004	23.6402	23.811	25.3178	25.1141	23.6135	25.1388	0.208161	0.115529	0.00692803	0.559342	0.492918	0.37205	0.741366	A0A1D6UPU5	13	30.4	65.401	0	93.203	5412800000
A0A1D6UPU6	ENSGALP00000006039	ribophorin II	RPN2	24.629	25.7415	24.6562	26.1931	25.8995	26.1816	25.8912	25.8939	24.9038	25.3936	25.835	26.1304	25.8044	26	25.9303	26.0384	25.9848	25.7862	26.0625	25.5604	25.4213	25.8311	25.3603	25.9745	25.017	25.3554	25.4321	26.0809	25.9579	26.1581	26.031	26.1411	0.652753	0.61898	0.018083	0.741161	0.269892	0.369554	0.0672567	A0A1D6UPU6;E1C8Z0;A0A1L1RNV0;A0A1L1RL15	18	40.8	73.598	0	323.31	29916000000
A0A1I7Q3Z7	ENSGALP00010018719	microtubule associated protein RP/EB family member 1	MAPRE1	26.2954	26.2649	26.1697	26.1087	26.705	26.4309	26.4292	26.5869	26.0788	26.2921	26.4031	26.4783	26.6181	26.4059	26.5165	26.4525	26.4307	26.5397	26.3414	25.7959	25.6318	26.5986	25.9729	26.3732	26.4943	26.0971	25.8738	26.3912	26.3103	26.5714	26.4668	26.3103	0.143387	0.428088	0.0969896	0.672283	0.197903	0.577117	0.169616	A0A1I7Q3Z7	21	73.4	29.516	0	285.05	23819000000
A0A1I7Q402	ENSGALP00010020394	protein tyrosine phosphatase non-receptor type 1	PTPN1	22.6777	25.213	22.8148	21.8644	23.6572	23.4078	23.5693	23.359	22.7028	22.4975	23.1403	23.571	23.7862	23.3839	23.4055	23.4468	23.4555	21.4094	23.3389	20.8623	22.4722	23.5352	22.8618	23.37	24.1479	23.8995	22.1434	23.6287	23.1381	23.7322	23.1549	23.6643	0.430242	0.236464	0.164828	0.149653	0.915707	0.574136	0.393322	A0A1I7Q402;A0A3Q3AWY5;A0A3Q3AQ02	12	37.7	54.881	0	53.21	2912200000
A0A1I7Q403	ENSGALP00010020546	ubiquitin conjugating enzyme E2 V1	UBE2V1	24.4902	24.9518	24.844	25.3044	24.4688	24.9389	24.9657	24.8571	25.0161	24.525	24.8078	24.9943	24.9426	24.9341	25.5795	25.0811	24.2795	24.8698	24.6478	25.6128	26.3214	22.7844	25.661	24.8103	25.0079	24.6393	25.1619	24.8789	25.0115	25.049	24.7958	25.1238	0.989491	0.623073	0.714681	0.914706	0.915511	0.635436	0.686367	A0A1I7Q403	9	67.3	16.463	0.00045641	32.055	7018600000
A0A1I7Q413	ENSGALP00000050050	scinderin	SCIN	26.3287	25.1078	26.2635	22.8382	26.3519	25.7662	26.2838	26.3613	26.0495	25.6296	25.4144	26.3841	26.5709	26.5302	26.3113	25.4075	25.4349	25.3617	25.3005	24.2623	26.3544	26.351	26.4722	26.2944	26.0866	25.6675	25.6802	25.2832	26.1284	26.4683	25.2074	25.9337	0.743426	0.370087	0.00695083	0.555103	0.887776	0.0911641	0.762833	A0A1I7Q413;A0A1D5PBC3	33	62.2	81.842	0	323.31	33236000000
A0A1I7Q419	ENSGALP00000022626	ribosomal protein S12	RPS12	26.0524	26.4348	26.263	23.1143	25.8826	26.1866	26.6907	26.5183	26.031	26.1503	27.121	26.6584	26.403	26.3973	25.9158	26.357	26.7199	26.7363	26.6285	24.4162	24.141	26.3485	25.8058	26.3894	26.1613	26.6971	26.2296	26.7446	26.4345	25.9711	26.4633	26.7362	0.925046	0.0960361	0.919102	0.939409	0.340672	0.569249	0.22224	A0A1I7Q419;A0A1D5PNC6	11	76.9	13.529	0	191.97	30701000000
A0A1I7Q422	ENSGALP00010008537	transthyretin	TTR	28.6105	28.7396	29.3203	26.7958	27.8532	26.3349	27.5753	27.8153	29.5682	28.3922	28.6084	28.2836	27.5522	27.6912	28.6701	28.138	28.4552	28.3298	28.3787	27.8731	27.6976	27.2744	28.1281	28.6726	28.8488	28.8254	29.5846	28.5853	26.2116	28.0486	28.5317	27.5454	0.794522	0.198807	0.00235685	0.535702	0.983548	0.433084	0.190776	A0A1I7Q422	8	61.3	18.539	0	323.31	82586000000
A0A1I7Q423	ENSGALP00000025284	leucine zipper and EF-hand containing transmembrane protein 1	LETM1	24.6313	22.1127	22.0133	22.7262	23.3609	23.0496	22.5622	23.1441	24.1736	22.0942	22.7589	22.5516	22.6396	22.7974	22.5634	22.9232	22.8716	22.4774	22.7295	22.9657	23.0516	22.9859	23.0208	23.0129	22.2651	22.3215	22.2838	22.9138	22.9942	22.9823	22.6012	22.263	0.478164	0.28453	0.535242	0.674893	0.526947	0.704399	0.691284	A0A1I7Q423	15	29.5	86.138	0	61.135	2045400000
A0A1I7Q445	ENSGALP00000052100	mutS homolog 6	MSH6	23.6865	22.305	23.3556	24.4228	23.74	23.9858	23.3788	23.4301	23.619	24.5703	23.7206	23.3586	23.226	23.3294	23.1328	23.7677	23.2272	23.7531	23.6798	24.0878	22.4659	23.4931	21.9379	22.7494	23.1053	23.6983	23.1127	23.3437	22.9535	23.1466	23.0227	23.6054	0.0526649	0.717536	0.0513436	0.950436	0.207839	0.723247	0.0361823	A0A1I7Q445;A0A1D5PH24	21	20	149.99	0	68.7	3071900000
A0A1L1RIQ6	ENSGALP00010038544	VPS29 retromer complex component	VPS29	25.3952	23.6947	25.7725	24.9857	25.1787	25.2742	25.3221	25.4313	25.1924	25.5758	25.4432	25.5386	24.9899	25.4377	25.5681	25.459	25.3913	24.9619	25.6198	22.378	25.4864	25.7272	25.6437	25.421	24.8982	25.9592	25.5897	25.1667	25.5442	25.7915	25.3304	25.2743	0.983996	0.185215	0.165925	0.83687	0.399616	0.170749	0.605614	A0A1L1RIQ6;A0A1D5PNV6;F1NNQ3	10	61	20.517	0	137.19	8146100000
A0A1L1RIY4	ENSGALP00000058708	Argininosuccinate lyase	ASL2	24.8976	24.5897	25.2537	22.9596	24.9265	26.4463	26.1381	24.2058	25.9424	25.3552	25.5565	26.4014	25.9444	25.7418	26.7603	25.4824	24.3707	25.4248	24.3977	23.5171	24.3621	26.7725	23.8574	24.0182	25.8927	26.629	26.2704	25.1548	27.5901	27.3468	25.3544	26.4552	0.875123	0.000277675	0.0984317	0.236572	0.90908	0.721629	0.352943	A0A1L1RIY4	23	47.4	62.94	0	323.31	27048000000
A0A1L1RIZ2	ENSGALP00000058717	calpain small subunit 2	CAPNS2	24.1906	23.707	25.3363	23.7637	24.7176	25.2964	25.5017	25.4717	24.835	24.6587	25.064	25.3275	25.1374	25.2987	25.3795	25.3214	24.8963	24.7891	24.8197	22.9991	25.8399	25.482	23.9148	25.1248	26.2547	24.646	25.217	24.8367	25.0171	25.4116	25.0763	25.5129	0.809889	0.0472944	0.025103	0.756981	0.503445	0.118478	0.987074	A0A1L1RIZ2	14	25.8	73.498	0	92.642	7134900000
A0A1L1RJ69	ENSGALP00000051462	heparan sulfate proteoglycan 2	HSPG2	24.7279	25.0865	25.0803	22.128	25.8874	25.5802	25.938	26.0502	23.0236	25.2918	25.2725	25.7186	25.6695	26.1384	25.6822	26.1987	25.8498	25.4671	25.9889	25.0114	25.6961	25.1077	25.7412	25.8554	24.1585	25.1425	24.5137	25.7016	25.8531	25.5011	26.6242	25.5888	0.327271	0.840084	0.00205896	0.346978	0.135656	0.661685	0.17701	A0A1L1RJ69;A0A3Q2TRR9;A0A1D5PF99;A0A3Q2UIW4;A0A3Q2UCG1;A0A1D5P806	116	45	395.04	0	323.31	63395000000
A0A1L1RJ89	ENSGALP00010020129	zinc metallopeptidase STE24	ZMPSTE24	24.9445	23.5897	22.9064	23.7383	23.9183	24.1422	23.6776	23.8358	23.3694	23.2868	25.92	24.0232	23.8678	23.9907	23.8262	23.8271	23.4194	23.7498	23.7886	21.3815	23.8215	23.7371	23.538	23.6162	22.4461	23.4061	22.9715	23.763	23.7079	24.0605	23.7078	23.9961	0.063024	0.557582	0.262217	0.930354	0.147545	0.809277	0.620559	A0A1L1RJ89	10	33.8	53.532	0	68.394	3310900000
A0A1L1RJ90	ENSGALP00010021547	3-hydroxy-3-methylglutaryl-CoA lyase	HMGCL	23.6731	20.1539	23.5545	24.4773	23.7675	23.6299	23.7721	23.3632	23.0671	23.4896	23.0072	23.3941	23.7744	23.2809	23.5502	23.5198	23.2631	23.2613	23.55	26.8544	21.2307	23.8057	22.1644	23.8971	23.6526	23.4125	24.1514	23.4166	23.4175	23.2317	23.2911	23.4296	0.669046	0.910842	0.58665	0.904541	0.0762877	0.6088	0.313731	A0A1L1RJ90;F1P1E7	9	35.7	33.714	0	73.528	2470000000
A0A1L1RJT5	ENSGALP00000059004	FAU, ubiquitin like and ribosomal protein S30 fusion	FAU	25.3731	27.1715	26.1423	27.2896	23.5837	26.8578	26.8775	26.8293	23.9833	26.3876	27.1599	26.2292	26.5841	26.8592	26.9435	26.7445	26.7717	26.6492	21.2894	23.389	27.8378	26.1972	27.0789	26.2885	22.6128	26.612	26.365	26.9743	26.5205	27.0481	26.8924	27.1531	0.527328	0.519162	0.0680522	0.642575	0.136689	0.91038	0.26707	A0A1L1RJT5	3	13.2	10.155	0.00028377	8.1104	13338000000
A0A1L1RK55	ENSGALP00000059138	unc-119 lipid binding chaperone B	UNC119B	23.002	23.3748	22.0889	22.2874	23.0031	22.8324	22.4686	22.4786	20.7464	22.1118	22.6684	22.7936	22.8335	22.6808	22.6461	22.1841	23.4547	21.3564	21.8075	23.681	21.8767	22.5118	23.6564	22.2038	23.069	24.5681	22.5343	22.3816	22.3629	22.4125	22.346	22.7897	0.508483	0.821523	0.88005	0.26442	0.268323	0.887982	0.284504	A0A1L1RK55	7	53.1	24.464	0.00034843	15.279	1144600000
A0A1L1RKA0	ENSGALP00000059160	J domain-containing protein	A0A1L1RKA0_CHICK	22.3396	23.1463	22.7841	25.0729	22.5732	22.158	22.8378	22.303	22.5418	23.8635	22.68	22.1953	22.3853	22.4343	22.6087	21.8346	22.1553	22.5904	22.3921	22.7903	22.5315	22.6356	22.5092	24.0195	24.4068	22.7443	22.9404	22.9594	22.5367	22.5097	22.1389	22.5862	0.854041	0.694031	0.0705788	0.305944	0.293049	0.341007	0.091656	A0A1L1RKA0;A0A1D5P709	15	37.8	58.878	0.00047574	35.492	1390400000
A0A1L1RKB6	ENSGALP00000022924	parvin beta	PARVB	23.3991	22.9342	23.7919	24.4163	23.9585	24.0514	23.2011	23.6325	23.3098	23.4561	23.6591	23.3324	23.4951	23.5035	23.4241	23.6218	23.461	22.6404	23.7769	23.6087	24.3975	23.6299	24.4752	23.8188	23.442	23.8699	23.2745	23.4857	23.5117	23.5491	23.6706	23.7805	0.56779	0.189835	0.0756953	0.864514	0.209211	0.25826	0.264064	A0A1L1RKB6;A0A1D5PVD4;A0A3Q2TSL7;E1C891	11	40.8	38.364	0	100.31	4268000000
A0A1L1RKB7	ENSGALP00010037908	ATPase sarcoplasmic/endoplasmic reticulum Ca2+ transporting 2	ATP2A2	23.6093	26.2618	24.619	24.8469	26.1819	26.2912	26.1599	26.0389	24.2954	25.3051	25.9672	26.0696	26.1173	26.0923	26.0341	26.2923	26.1685	25.9026	26.1849	25.5626	26.1864	26.0955	26.3212	26.1342	24.7219	25.525	25.3358	25.8605	26.0946	26.2566	26.0577	26.2947	0.142445	0.935272	0.000347729	0.138031	0.186418	0.974951	0.122052	A0A1L1RKB7	36	35.7	114.78	0	323.31	25201000000
A0A1L1RKI2	ENSGALP00010001265	SEH1 like nucleoporin	SEH1L	22.9735	23.1957	23.4799	20.6358	23.9087	23.8447	23.5914	23.7863	22.6554	25.3663	23.5551	23.5438	23.5946	23.1767	23.6164	23.7376	23.6506	23.0743	23.6317	22.6187	23.7324	23.4919	24.234	23.6174	23.2961	22.947	23.072	23.3624	23.2869	23.7102	23.5904	23.7012	0.925191	0.4709	0.0548671	0.20202	0.97068	0.104055	0.166048	A0A1L1RKI2;A0A1D5NZU0	10	39.4	39.784	0	69.478	1954300000
A0A1L1RKJ5	ENSGALP00000059284	cathepsin A	CTSA	26.3195	25.7606	26.5448	21.9735	25.411	25.439	25.7226	25.6567	25.836	25.9401	25.1907	26.0132	25.6057	25.7684	26.0657	25.7871	25.8477	25.8795	25.8187	23.3846	24.0459	25.4409	23.3429	25.7378	26.2539	26.1624	26.2815	25.4454	25.3574	25.9969	25.6211	25.6263	0.622479	0.0697429	0.720436	0.496212	0.311922	0.920806	0.697053	A0A1L1RKJ5;A0A1D5PV01	18	62.4	53.182	0	322.35	30077000000
A0A1L1RKT0	ENSGALP00000059373	N-myristoyltransferase 1	NMT1	24.4187	23.5509	24.5536	22.7769	24.8079	25.0328	25.011	25.0162	23.3149	23.9991	24.8327	24.8201	24.8224	24.8855	24.9188	24.8533	24.79	24.8966	24.8172	21.343	24.3049	25.067	23.8733	24.7929	24.5277	24.7337	24.257	24.7522	24.8465	24.876	24.688	25.0317	0.996814	0.247223	0.0231696	0.559396	0.396381	0.482079	0.812025	A0A1L1RKT0	15	43.2	56.865	0	323.31	11109000000
A0A1L1RKY9	ENSGALP00010019203	caldesmon 1	CALD1	26.5493	26.9427	25.9224	26.9417	26.1321	25.2314	25.5853	26.5843	26.0564	26.2153	26.2753	25.4604	25.8047	25.5716	25.5663	26.0706	26.4498	25.9608	26.2476	27.3704	26.7265	25.1069	27.0293	26.7201	26.0019	25.7939	25.4748	25.5044	25.4404	25.2543	26.6123	25.4003	0.952855	0.00748195	0.172605	0.300432	0.294171	0.480637	0.641997	A0A1L1RKY9	28	40.8	60.154	0	323.31	23862000000
A0A1L1RL74	ENSGALP00010007329	DnaJ homolog subfamily C member 3	A0A1L1RL74_CHICK	23.6516	23.8541	22.9282	20.5249	24.2439	24.0763	24.584	24.189	23.0509	23.7095	24.1526	24.3059	24.3857	24.2632	24.1139	24.2287	24.3497	24.0543	24.0555	23.3257	22.3024	23.9434	22.8467	24.1731	23.6364	24.0178	23.6893	24.4863	24.6311	24.1939	24.1273	24.4271	0.617746	0.0459581	0.0919008	0.999998	0.0341284	0.941515	0.0432876	A0A1L1RL74;F1P053	14	48.9	53.038	0	130.58	5482800000
A0A1L1RLA6	ENSGALP00010034583	protein phosphatase 1 regulatory subunit 7	PPP1R7	25.3989	24.9955	25.3182	23.393	25.3854	25.0558	25.2976	25.0333	25.2841	24.6181	25.093	24.9107	25.0841	24.9054	25.4976	25.0465	25.0277	25.188	24.751	24.9875	24.421	25.0661	24.1045	24.8947	25.3686	25.1566	25.3732	24.8333	24.9398	25.1752	25.1505	25.2784	0.799428	0.159372	0.787062	0.340791	0.104185	0.918685	0.331319	A0A1L1RLA6;A0A1D5P8C5	20	62.4	40.611	0	323.31	10340000000
A0A1L1RLF4	ENSGALP00000059582	nucleoporin 85	NUP85	24.5066	21.4196	22.7868	23.528	22.8173	22.718	22.5375	22.6934	22.7242	24.6676	22.4135	22.7295	22.5176	22.5824	22.3794	22.5893	22.4257	24.3014	22.6829	24.2785	22.4409	22.001	23.0028	22.317	19.4805	22.756	22.2513	22.9001	22.2883	22.6982	22.5666	22.6479	0.381473	0.233659	0.334092	0.297737	0.586482	0.27335	0.144655	A0A1L1RLF4;F1NRW5	10	18	88.069	0.0004931	38.234	1016400000
A0A1L1RLH7	ENSGALP00000059619	proteasome 26S subunit, ATPase 1	PSMC1	25.9795	25.683	25.9434	26.2727	25.9841	25.9416	25.7761	25.6973	26.1294	24.4272	26.1375	25.7654	26.009	25.6364	25.9337	25.7531	25.7714	25.8875	25.833	23.926	25.9362	25.7528	25.8434	25.6593	25.9453	25.6325	25.9677	25.7817	25.721	25.8022	25.73	25.5438	0.382377	0.991361	0.538756	0.264234	0.748696	0.7199	0.176394	A0A1L1RLH7;F1NSP7	23	50.6	56.143	0	323.31	21041000000
A0A1L1RLL0	ENSGALP00000059661	ribosomal protein L24	RPL24	26.2783	26.9038	26.7762	25.0218	25.8787	27.4755	27.6587	27.4527	26.205	26.821	27.597	27.5843	27.1634	27.4624	27.5602	27.1876	27.3154	27.122	27.432	25.6035	25.9647	27.249	25.9712	27.4194	26.7534	27.2295	26.601	27.7139	27.4626	27.4763	27.483	27.7118	0.697123	0.033425	0.14832	0.953996	0.33719	0.91931	0.194308	A0A1L1RLL0	7	34	17.688	0	63.849	33034000000
A0A1L1RLN6	ENSGALP00000059673	myosin, light chain 6, alkali, smooth muscle and non-muscle	MYL6	29.1909	28.7775	28.9426	26.2013	28.8453	28.5932	29.0127	29.0156	28.8417	29.04	29.1519	29.176	29.1118	29.1511	28.8233	29.1579	29.0715	29.1384	29.014	28.2256	28.1635	28.7211	28.4333	29.2216	28.9535	28.9802	28.1772	29.074	28.8997	28.7274	29.2461	29.2951	0.925325	0.121988	0.458468	0.449819	0.485402	0.897213	0.209559	A0A1L1RLN6;A0A3Q2U5H1	11	82.7	16.838	0	323.31	177950000000
A0A1L1RLR2	ENSGALP00000059685	IST1, ESCRT-III associated factor	IST1	24.4736	22.8113	23.4712	24.6977	24.3035	24.1481	23.5989	23.2771	26.4947	24.5178	23.4519	23.9515	24.2023	23.7656	23.7668	23.6357	23.6893	23.7007	23.6938	21.7233	23.4978	24.3448	24.1679	23.7119	23.5497	22.7655	23.0264	23.2683	24.1991	23.8244	23.4772	23.7257	0.0560606	0.576769	0.568867	0.374352	0.0435794	0.438589	0.5273	A0A1L1RLR2	11	44.8	39.739	0	103.64	2295600000
A0A1L1RLU2	ENSGALP00010038410	VPS33A core subunit of CORVET and HOPS	VPS33A	24.8781	25.2875	22.2017	23.2373	22.6397	23.1818	22.9125	22.7485	22.9436	20.7038	23.3291	22.8009	22.938	22.9227	22.8288	22.4117	22.6995	22.6279	22.6274	22.4468	22.4415	23.0873	23.8617	22.4504	22.4612	22.4888	23.0663	22.6174	22.9499	22.7113	22.6287	23.1174	0.376444	0.129805	0.887305	0.154516	0.231935	0.253538	0.147763	A0A1L1RLU2	11	28.1	68.546	0	54.575	1103200000
A0A1L1RM23	ENSGALP00000059817	NADH:ubiquinone oxidoreductase subunit S4	NDUFS4	21.3405	23.8034	21.8616	23.2262	24.0401	23.9074	23.6647	23.8613	22.5767	23.944	23.1075	23.5902	24.021	23.7431	23.6271	23.8434	23.6193	23.2781	23.7367	23.0602	27.4096	23.9123	20.9221	24.0956	22.2258	25.0318	23.3196	23.5268	23.2221	23.5168	23.6787	23.6717	0.530745	0.888379	0.135252	0.480144	0.476486	0.366708	0.930286	A0A1L1RM23	9	27.9	32.699	0	91.062	2248200000
A0A1L1RM52	ENSGALP00010034271	VPS26, retromer complex component A	VPS26A	24.6518	24.6276	24.7678	23.9998	24.985	24.7172	24.5548	24.4995	24.53	24.6586	24.6126	24.4623	24.7723	24.4846	24.8828	24.6284	24.3463	24.5975	24.4782	25.0626	24.207	24.2718	24.7819	24.3648	25.099	24.5173	24.3281	24.3352	24.6474	24.6035	24.3966	24.636	0.426261	0.639379	0.804531	0.876891	0.162384	0.650738	0.464177	A0A1L1RM52	13	52.5	37.995	0	105.51	8521200000
A0A1L1RM96	ENSGALP00000059885	pleiotropic regulator 1	PLRG1	24.5277	21.7342	22.9147	23.9695	22.2597	22.8799	23.3294	23.5471	23.7226	22.8814	23.6834	23.5941	22.9509	23.5925	23.0456	23.2091	22.8517	24.0739	23.4017	20.5756	23.6889	22.8414	23.4212	23.0523	22.499	22.7344	22.0933	23.3321	22.916	23.4996	23.1264	23.3938	0.3349	0.786972	0.628056	0.682012	0.148107	0.960198	0.976883	A0A1L1RM96	14	43.4	57.121	0	46.357	2201800000
A0A1L1RMC0	ENSGALP00000059917	proteasome subunit alpha 1	PSMA1	26.4986	26.1799	26.6628	25.4991	26.2994	25.9487	26.0758	25.9047	26.709	26.0011	25.9408	26.0882	26.1391	25.9315	25.9947	25.9507	25.9483	26.0565	25.6494	23.8683	25.3314	26.3032	26.1835	25.8877	26.2802	26.4033	26.5156	26.0778	25.9592	25.7532	25.833	25.9861	0.160744	0.22403	0.734781	0.149808	0.504645	0.135707	0.157593	A0A1L1RMC0	15	74.7	29.325	0	277.33	29823000000
A0A1L1RME0	ENSGALP00010006635	THO complex 1	THOC1	24.8491	22.7063	22.3629	23.1307	24.1776	23.514	23.4462	23.4772	22.1155	22.4633	23.0396	23.4326	23.5926	23.316	23.2085	23.4292	23.2455	23.1364	23.4839	21.705	24.1671	23.1864	23.5359	23.3372	25.7887	22.4963	26.0889	23.3286	23.2506	23.1184	23.2809	23.3257	0.387794	0.708223	0.681526	0.11015	0.212749	0.19055	0.0955704	A0A1L1RME0;A0A1L1RN55	11	25.9	76.36	0	75.304	1686100000
A0A1L1RMH9	ENSGALP00000003065	transmembrane protein 120A	TMEM120A	23.957	23.0865	23.0648	20.9843	22.9017	22.8588	22.6223	22.6787	22.7602	22.4232	22.2272	22.8436	22.9098	22.8185	24.6811	22.6014	22.9019	22.7725	22.4722	21.3091	22.8368	22.5953	22.7503	22.4988	21.9126	21.9574	22.2157	22.4634	23.2334	22.5453	22.9901	22.8249	0.171218	0.761862	0.0668115	0.764276	0.675343	0.218224	0.79265	A0A1L1RMH9;F1P5H9;A0A1L1RTV7	5	16	40.421	0.00052356	43.33	1138400000
A0A1L1RMP5	ENSGALP00010029356	polyADP-ribose polymerase family member 9	A0A1L1RMP5_CHICK	21.4225	22.7608	23.7085	21.6849	24.3441	24.8878	24.5676	24.0807	22.0212	22.4722	24.0378	24.1674	24.0442	24.3604	23.9094	23.5996	23.0868	22.7126	23.3598	25.0433	22.5056	24.6678	22.5962	23.1928	22.2806	22.8881	22.2976	23.2332	25.0901	24.6638	23.692	24.0527	0.877972	0.634682	0.000975405	0.978819	0.202418	0.522555	0.00810715	A0A1L1RMP5	22	42.1	86.625	0	124.32	4959900000
A0A1L1RN08	ENSGALP00000043543	lectin, mannose binding 1 like	LMAN1L	23.6478	25.3471	23.854	26.7218	25.0852	25.0403	24.744	24.8753	24.033	24.6177	24.8623	24.5009	24.822	24.8587	24.3314	25.16	24.8326	24.6604	25.0808	24.5537	25.0684	24.7037	25.127	25.176	22.6035	24.2953	24.414	25.084	24.4629	25.1748	24.9392	24.6958	0.672824	0.150397	0.188749	0.715934	0.519583	0.452195	0.806456	A0A1L1RN08;A0A1D5NT90	21	51.7	56.518	0	217.33	13429000000
A0A1L1RN09	ENSGALP00000060149	S100 calcium binding protein A13	S100A13	25.0729	23.6916	24.5208	22.1843	24.6747	20.818	24.9914	24.46	21.7746	23.8241	25.0493	21.8308	22.6204	23.4613	21.9194	25.8302	24.8036	21.8551	25.015	20.9844	23.3623	24.2407	23.4157	24.7248	22.2887	24.7612	23.3013	24.7082	25.1756	24.1166	25.131	24.7897	0.479721	0.832944	0.340115	0.240501	0.44666	0.725321	0.922959	A0A1L1RN09	3	43.8	10.938	0	83.293	2994400000
A0A1L1RN32	ENSGALP00000061079	deleted in malignant brain tumors 1 protein-like	LOC426820	22.9912	22.4678	22.484	21.944	21.4821	22.9505	22.0012	21.8821	21.3525	24.4602	23.6543	23.7064	23.321	23.3228	23.3193	22.0821	23.9659	23.7129	24.0947	23.1224	25.1958	23.1161	22.4836	22.8114	23.4516	24.5619	23.2224	23.3465	24.0997	23.2568	23.1468	24.1198	0.00421496	0.100545	0.391053	0.175206	0.750931	0.698302	0.846071	A0A1L1RN32	25	29.2	134.34	0	90.191	3764600000
A0A1L1RND5	ENSGALP00000060291	non-SMC condensin I complex subunit D2	NCAPD2	23.1835	23.7346	23.9297	24.497	23.117	24.1847	24.1823	23.7502	23.5795	20.162	24.4462	24.1969	23.5945	23.6465	23.6657	23.8138	23.7978	23.6214	23.5873	25.2387	21.7949	23.8971	22.9282	22.8264	22.928	23.7796	23.3003	24.158	23.4663	23.5455	23.5101	23.7894	0.763419	0.593994	0.630059	0.40051	0.179629	0.150524	0.620319	A0A1L1RND5;A0A1D5P4P8	31	34.6	155.3	0	222.93	4329300000
A0A1L1RNP9	ENSGALP00010044272	zinc finger protein 207	ZNF207	24.3143	24.7316	24.4261	25.4621	25.0178	24.5779	24.4146	25.0888	22.8165	23.4689	24.5225	24.885	23.3196	24.9289	24.5114	25.1605	24.8655	23.971	25.0946	23.7129	24.9761	25.0272	25.1218	24.6434	25.3621	24.0935	24.3033	24.2177	23.0668	24.9163	24.5542	23.8184	0.979136	0.0551731	0.443984	0.721938	0.616388	0.655131	0.131653	A0A1L1RNP9;A0A1D5PMM8;A0A1D5PN34	7	18.8	47.896	0	87.698	4034400000
A0A1L1RNR4	ENSGALP00000060409	kininogen 1	KNG1	24.0976	24.1242	24.1983	24.226	22.8525	20.9806	23.0928	22.1695	24.5762	22.828	23.7856	23.1982	21.2176	22.9224	23.3882	23.486	23.8929	23.6597	24.8544	23.1247	24.9664	22.4641	22.1328	23.144	23.7614	24.7671	25.0813	24.071	22.7499	23.112	23.1233	22.4333	0.186774	0.910015	0.000195828	0.794686	0.690393	0.872498	0.107781	A0A1L1RNR4	13	34.1	62.02	0	51.84	3338600000
A0A1L1RNT6	ENSGALP00010023528	ribosomal protein L14	RPL14	26.3867	26.6649	26.2517	26.6348	26.5681	26.3218	26.8486	26.6871	26.3083	26.4011	26.885	26.7104	26.5101	26.7313	26.376	26.2749	26.8078	26.9198	26.5608	26.7419	26.7892	26.2957	26.7949	26.4769	26.4738	26.7773	26.3362	26.7023	26.5586	26.393	26.5134	26.9729	0.224186	0.513304	0.720799	0.695834	0.634129	0.950462	0.17943	A0A1L1RNT6;A0A1L1RL76	7	55	13.946	0	53.705	21186000000
A0A1L1RNU2	ENSGALP00000062026	ribosomal protein L31	RPL31	27.0333	27.6263	27.2708	22.0162	27.3846	28.1348	28.093	28.2279	26.8957	27.5309	28.1819	27.841	27.8419	27.8714	27.9658	27.9375	27.8686	27.8339	27.8152	23.6583	27.2704	28.1255	27.4049	27.8939	27.6424	27.8057	27.3213	27.9072	28.0653	28.0999	27.8045	27.7995	0.726799	0.132465	0.0614975	0.808938	0.529241	0.201506	0.543037	A0A1L1RNU2;A0A1L1RT94	7	36.8	15.63	0	84.433	36222000000
A0A1L1RNY8	ENSGALP00000060498	H2A histone family, member X	H2AFX	30.0021	31.0607	29.7411	30.2915	30.3078	31.1229	31.4307	31.5357	29.5641	30.2482	31.277	31.4218	31.1892	31.4875	31.3437	31.3473	30.9888	30.6138	31.314	30.214	30.9526	30.8858	31.0733	31.4255	29.5961	30.4996	29.8047	31.3814	30.9137	31.1753	31.4037	31.1456	0.995769	0.788939	0.00202671	0.216229	0.611295	0.587118	0.410431	A0A1L1RNY8	10	55.9	15.045	0	323.31	310750000000
A0A1L1RP17	ENSGALP00010023602	MIA family member 3, ER export factor	MIA3	21.5673	23.1489	22.2473	24.3797	22.3085	22.5959	21.9692	22.1418	21.3984	21.1704	21.9979	21.9514	22.1488	22.4175	21.9635	22.3763	23.3838	23.8884	22.4688	24.6989	22.9878	21.8809	22.9181	22.0895	23.2754	23.151	23.6194	22.1193	22.3068	21.954	22.3935	22.0395	0.017946	0.0324717	0.041213	0.693016	0.0385006	0.129253	0.336748	A0A1L1RP17	9	6.6	221.69	0.00035575	16.202	724640000
A0A1L1RP39	ENSGALP00000046075	UDP-glucose pyrophosphorylase 2	UGP2	25.3169	25.5533	25.6303	25.0781	25.3364	25.2484	25.2143	24.5504	25.6974	25.6463	25.2402	25.13	25.2314	24.9924	25.3346	24.879	25.1477	25.4496	24.9911	23.5534	24.9538	25.331	24.7646	25.5164	25.2561	25.2355	26.244	25.4415	25.2523	25.1305	24.9313	25.2858	0.506678	0.176779	0.272193	0.240791	0.330042	0.209832	0.223881	A0A1L1RP39	23	50.3	55.633	0	323.31	14591000000
A0A1L1RP46	ENSGALP00010025078	RAB1B, member RAS oncogene family	RAB1B	28.0859	27.5575	27.8464	25.4955	28.1455	27.6847	27.9739	27.6241	28.5458	28.1108	27.7157	27.83	27.8056	27.7279	27.7113	27.5989	27.8874	28.1999	27.5592	26.1891	26.7023	28.0537	26.5057	27.5497	28.3412	27.9671	28.0142	27.7008	27.8577	27.6842	27.8016	27.5468	0.589499	0.0584235	0.759965	0.642049	0.359786	0.271173	0.298059	A0A1L1RP46;A0A1D5PE33	12	63.9	22.708	0	323.31	49313000000
A0A1L1RP66	ENSGALP00000063945	proteasome 26S subunit, ATPase 6	PSMC6	25.6093	25.3247	25.582	24.1528	25.795	25.5476	25.4572	25.4276	25.9863	25.388	25.5812	25.2251	25.6431	25.4314	25.4079	25.3291	25.3633	25.6592	25.2491	21.9292	25.5993	25.4136	25.3875	25.3992	25.7269	25.3874	25.5826	25.3197	25.4032	25.3218	25.2541	25.4948	0.390045	0.248934	0.284864	0.543088	0.63487	0.130951	0.573684	A0A1L1RP66;A0A1L1RYL5	19	54.3	45.797	0	323.31	20370000000
A0A1L1RPC6	ENSGALP00010002299	VAMP associated protein A	VAPA	23.8316	24.422	23.7746	23.2097	24.097	24.4286	24.76	24.811	23.2301	24.596	24.5231	24.5594	24.8966	24.5303	24.5917	24.5123	24.2092	24.5659	24.4344	21.4692	24.3644	24.1596	23.8635	24.5035	23.9078	23.9193	24.0955	24.6765	24.5113	24.5698	24.5109	24.6039	0.507987	0.150143	0.0296641	0.757383	0.852972	0.610251	0.863999	A0A1L1RPC6;A0A1D5PQJ6	13	65.9	27.755	0	69.065	8652000000
A0A1L1RPD0	ENSGALP00010011550	histone PARylation factor 1	HPF1	21.8571	23.1658	22.2931	24.4828	22.5135	23.1023	22.6691	22.6865	21.9059	22.1688	22.9109	22.4022	22.6262	23.2522	22.9397	22.5688	22.7779	22.8708	22.8785	21.5422	23.676	22.6581	23.0497	22.2755	25.1563	22.6566	21.6569	22.7137	22.1865	22.5642	23.3529	24.8184	0.509743	0.781121	0.483261	0.285262	0.815921	0.69135	0.461597	A0A1L1RPD0;A0A3Q2U936;F1NZ67;A0A3Q2U7T4;A0A3Q2U0U6;A0A1L1RML2	10	35.4	38.013	0.00039557	21.784	1001200000
A0A1L1RPP7	ENSGALP00000031757	WD repeat domain 44	WDR44	24.864	23.4888	22.2937	23.8002	22.6773	23.1595	22.5944	23.1078	21.6354	22.2797	22.8655	23.0066	22.7156	23.0704	22.8501	23.0814	22.6957	22.4562	22.6188	21.7405	22.954	23.041	23.1913	22.9727	24.9554	22.3143	23.9117	22.499	23.0156	23.0013	22.9893	23.0374	0.979351	0.908535	0.99281	0.0292032	0.593924	0.881712	0.0205922	A0A1L1RPP7;E1C1F5	10	15.1	95.067	0.00040064	22.608	1571100000
A0A1L1RPQ6	ENSGALP00000043500	tropomyosin 4	TPM4	26.2095	26.214	26.255	24.9859	25.8556	25.8507	25.85	25.5681	26.0024	25.1509	26.1477	25.5219	25.7572	25.6787	25.4997	25.79	26.0931	26.1684	25.7043	26.22	26.4269	26.1732	26.3371	25.7294	25.7178	26.0458	26.0667	25.8611	25.6888	25.7746	25.7827	25.8375	0.0803825	0.0780655	0.675266	0.646518	0.779574	0.723266	0.403981	A0A1L1RPQ6	27	60.9	28.639	0	158.86	23011000000
A0A1L1RPV2	ENSGALP00000060823	Ig-like domain-containing protein	A0A1L1RPV2_CHICK	25.2642	25.8751	24.9257	23.7876	23.9619	25.5868	21.7494	25.6476	25.8799	25.849	25.057	24.5603	24.6465	24.8647	25.8996	20.3426	25.9517	25.8344	26.1176	27.1194	25.6688	24.1968	24.5322	25.7345	25.9002	25.6988	24.7281	25.2426	24.0116	25.5515	23.3791	24.8112	0.150864	0.445509	0.0238157	0.398204	0.977084	0.823129	0.602805	A0A1L1RPV2	8	19	53.458	0	52.653	8600500000
A0A1L1RPY6	ENSGALP00000052766	eukaryotic translation initiation factor 3 subunit E	EIF3E	24.9135	24.6301	24.8562	23.2956	25.9134	26.0615	25.9001	25.9462	24.9266	24.8796	25.9068	25.8249	25.7585	26.0428	25.9674	25.919	25.688	25.4812	25.8266	22.3662	25.7352	26.0167	25.6792	25.545	24.4199	25.4574	24.9236	25.8389	26.0963	25.9801	25.6759	26.1207	0.978864	0.160066	0.00104889	0.708703	0.727965	0.293706	0.384525	A0A1L1RPY6;A0A1D5PIX9	25	62.7	52.148	0	323.31	24394000000
A0A1L1RPZ3	ENSGALP00010006459	HD domain containing 2	HDDC2	23.3625	22.9441	23.4583	24.134	23.2334	24.3341	22.7269	22.9487	23.3788	22.9732	22.8747	22.6884	23.2571	22.5643	22.9339	22.9337	24.7246	22.4802	20.7224	24.7241	18.9942	20.7033	22.1026	21.6406	23.0967	23.9215	23.8685	23.2743	22.8271	22.7286	24.871	22.8955	0.211527	0.172605	0.0621018	0.0133218	0.113826	0.12823	0.167987	A0A1L1RPZ3;F1N9Z8	4	29.1	22.433	0.00038835	20.605	902870000
A0A1L1RQ04	ENSGALP00000063732	stathmin 1	STMN1	26.1637	25.759	25.7988	27.0838	25.5731	25.0061	25.3678	25.7265	26.0252	24.6835	25.8918	24.9918	25.5078	24.6096	24.9913	25.628	25.2459	25.4047	25.2792	23.7915	25.6818	25.2685	26.1714	25.6924	25.616	25.2671	25.2183	25.369	23.6986	25.0381	25.6152	24.9459	0.0968466	0.0755683	0.345199	0.461778	0.136499	0.357374	0.0263062	A0A1L1RQ04	7	27.9	19.622	0.00042644	27.133	7840100000
A0A1L1RQ08	ENSGALP00000060869	ribosomal protein L7a	RPL7A	26.0288	27.0658	26.246	27.8558	26.9415	26.9419	27.0152	27.0292	25.9311	26.5305	27.1921	26.9171	26.8582	26.841	26.8825	26.8779	26.8753	26.822	27.0584	26.7231	27.3671	27.05	27.4458	26.8185	26.2916	26.7214	26.51	26.9865	27.1396	27.074	26.8449	26.8018	0.538884	0.203515	0.07067	0.75496	0.676051	0.890992	0.996606	A0A1L1RQ08;A0A452J886	21	52.2	31.201	0	221.12	66967000000
A0A1L1RQ91	ENSGALP00010012908	glucose-6-phosphate isomerase	GPI	28.7281	28.425	28.7492	28.5304	28.2344	28.0858	27.7608	27.5953	28.6646	28.1923	27.8611	28.0092	28.1409	27.7228	27.989	27.9803	27.8108	28.1582	27.617	25.9173	27.7108	28.3043	27.6701	27.7369	28.56	28.609	28.6601	27.9092	28.0215	27.9895	27.6451	27.9122	0.0827685	0.259224	0.124476	0.0234829	0.178212	0.372653	0.0230428	A0A1L1RQ91;F1NIJ6;A0A1D5PRS4;A0A1L1RPE8	35	67.6	62.13	0	323.31	122870000000
A0A1L1RQM9	ENSGALP00000061101	aladin WD repeat nucleoporin	AAAS	20.2909	24.757	23.7018	22.41	23.5835	23.1366	22.9479	23.3415	22.7509	22.5486	23.4114	22.8263	23.2105	22.8541	22.6148	23.3864	23.1112	24.402	23.5019	22.7309	20.6371	22.83	22.4022	22.8016	23.9501	22.5712	20.6625	23.1108	22.9238	23.1882	22.9644	23.2053	0.618564	0.941806	0.8986	0.896335	0.331024	0.307781	0.141183	A0A1L1RQM9	8	14.9	85.99	0.00045558	31.913	1231000000
A0A1L1RQQ0	ENSGALP00000055862	enolase 1,	alpha	30.7749	30.1403	30.7498	29.3308	30.227	30.333	30.2833	29.9371	30.7915	30.5115	29.9955	30.1459	30.2886	30.099	30.2412	29.9442	29.8761	30.2089	29.7847	27.5048	29.6559	30.3819	29.5483	30.1074	30.6276	30.4172	30.9096	30.1647	30.452	30.1775	29.7035	30.1846	0.210997	0.0802928	0.908474	0.107014	0.57589	0.163215	0.315094	A0A1L1RQQ0;A0A1L1RKH8;A0A1L1RNS0;F1NZ78;A0A1D5PSH6	42	82.9	47.332	0	323.31	632820000000
A0A1L1RQQ1	ENSGALP00010041809	apolipoprotein A-I binding protein	APOA1BP	25.7904	24.9788	25.8842	22.8705	24.9936	24.3181	24.8875	24.6298	25.6451	25.2896	25.0387	24.7944	24.717	24.7835	24.7875	24.8851	25.2023	25.3299	25.1603	23.7592	22.5704	24.8457	23.6085	24.76	25.5404	25.0827	25.6192	24.9167	24.7994	24.5859	24.9749	24.7898	0.500618	0.110483	0.0590524	0.394505	0.407776	0.851875	0.530514	A0A1L1RQQ1	10	66.2	25.939	0	296.98	9841200000
A0A1L1RR71	ENSGALP00000055336	aldehyde dehydrogenase 18 family member A1	ALDH18A1	21.9317	23.1423	22.8498	20.4724	22.9826	23.238	23.2378	22.8579	21.7957	23.0829	22.9452	22.9773	22.9545	22.8141	23.0029	23.5386	22.9793	22.6649	22.9695	22.8142	23.2846	23.0771	23.495	22.9277	25.5379	22.2419	23.3347	23.3558	22.9549	22.7596	23.5924	23.2738	0.0776849	0.206773	0.236959	0.914112	0.152646	0.17382	0.837897	A0A1L1RR71;A0A1D5PL38	17	29.9	87.386	0	55.739	2763300000
A0A1L1RR91	ENSGALP00010036777	DnaJ heat shock protein family	Hsp40 member B11	22.9198	24.7246	25.4089	23.8107	24.2228	24.3887	24.2768	24.3337	23.4193	23.5767	24.2704	24.5142	24.5006	23.7779	24.6073	24.4225	24.0606	23.8735	24.1469	23.7011	24.2845	23.2028	24.5419	23.6815	23.4585	23.9903	23.3647	24.1624	24.5362	24.5766	24.1685	24.6762	0.36415	0.882657	0.119577	0.420042	0.733214	0.1681	0.532168	A0A1L1RR91;F1NVY5	9	22.9	40.381	0	48.457	4868200000
A0A1L1RR94	ENSGALP00000049706	prosaposin	PSAP	29.2716	28.3772	29.1604	25.4952	28.6752	28.8565	28.9398	28.5334	29.3542	28.4065	28.9808	28.7552	28.6659	28.916	28.7617	28.8126	28.4562	28.7888	28.7004	23.3778	28.311	28.8921	28.3829	28.3248	28.9916	29.4509	29.1234	28.6778	29.1747	28.7834	28.4299	29.1647	0.656474	0.0798413	0.346026	0.430569	0.815396	0.213429	0.734034	A0A1L1RR94;E1BSP1;A0A1D5PAE3	20	49.5	57.16	0	323.31	89483000000
A0A1L1RRA5	ENSGALP00000061336	superoxide dismutase 1, soluble	SOD1	28.3639	28.5256	28.5996	28.5886	27.4761	26.9629	27.5963	27.8439	28.49	28.4315	27.7065	27.8323	27.4938	27.7682	27.8411	27.6905	27.882	27.9789	27.9021	27.2918	28.3342	27.7307	27.7316	28.2104	28.3095	28.626	29.1535	27.9289	27.6567	27.5961	27.8343	27.4485	0.826253	0.668898	0.000112011	0.239949	0.0795273	0.306538	0.000819055	A0A1L1RRA5;F1N8Q1	9	89	15.689	0	323.31	58973000000
A0A1L1RRC3	ENSGALP00010033172	SWI/SNF related, matrix associated, actin dependent regulator of chromatin, subfamily e, member 1	SMARCE1	22.3978	24.4926	22.9073	24.9352	24.2768	23.8611	23.7351	24.0674	25.1492	22.1226	23.3144	23.7619	23.7031	23.9108	23.9407	23.7873	23.4206	23.2329	23.7388	21.7787	23.0941	23.4102	23.0387	23.5003	22.3108	22.8449	21.9656	23.6306	23.7531	23.9464	23.4574	23.8284	0.0362303	0.914479	0.0978696	0.725662	0.500144	0.465342	0.40777	A0A1L1RRC3;F1NCC9	11	42.2	42.928	0	100.21	3580500000
A0A1L1RRM0	ENSGALP00000061448	vesicle trafficking 1	VTA1	23.2099	23.9311	22.5541	21.5408	23.4411	23.0542	23.3242	23.2031	23.2848	23.2587	23.0631	23.2087	23.4261	23.2299	23.4008	23.3028	22.9573	21.1554	23.0723	24.6297	23.2227	23.6757	23.2414	22.9965	23.9901	22.7851	23.0822	22.9344	23.2694	23.4723	23.2347	23.2873	0.879276	0.426116	0.279959	0.829589	0.886694	0.580259	0.917072	A0A1L1RRM0	8	26.3	42.897	0.00046318	33.119	2109200000
A0A1L1RRN4	ENSGALP00000061454	peptidylprolyl isomerase B	cyclophilin B	27.8697	28.2043	27.5279	28.1374	27.799	28.1182	27.6944	27.9726	27.6732	27.7544	27.9896	27.8621	27.823	27.9184	28.2763	27.9635	27.8088	27.8145	28.0704	27.7132	27.3781	27.5232	27.1582	27.7347	28.0861	27.6653	27.8453	27.9094	28.2308	28.2598	28.0252	28.0114	0.242214	0.0214688	0.96845	0.0167338	0.321894	0.00487378	0.12756	A0A1L1RRN4	20	67.7	24.308	0	303.79	106790000000
A0A1L1RRR1	ENSGALP00000025606	eukaryotic translation elongation factor 1 alpha 1	EEF1A1	30.1443	30.2427	30.1822	29.9632	29.7999	29.9799	29.972	30.0906	30.4009	29.9176	30.3869	30.0847	30.0506	30.0427	29.9725	30.0041	30.2399	30.1663	30.1383	29.024	29.4927	29.7666	29.4145	29.9665	30.271	30.2265	30.2896	30.2185	29.9441	29.9531	29.9369	29.7909	0.101502	0.04974	0.0142224	0.181353	0.52902	0.734714	0.766622	A0A1L1RRR1;A0A1D5P5X9;A0A1I7Q425	29	68.9	51.779	0	323.31	474280000000
A0A1L1RRY6	ENSGALP00010027397	THUMP domain containing 3	THUMPD3	23.1423	22.4962	22.6981	23.7913	22.9684	22.6503	22.6133	22.4466	21.3341	21.8346	22.9106	22.5882	22.746	22.6265	22.7301	22.106	22.1417	23.4654	22.5651	22.1607	23.8247	22.5213	23.0835	23.3214	20.2313	22.9234	22.7926	22.6712	22.7229	22.9175	22.3353	22.7084	0.849644	0.046388	0.224749	0.967925	0.243333	0.479356	0.371656	A0A1L1RRY6	12	24.4	54.878	0.00041964	25.724	1387200000
A0A1L1RS19	ENSGALP00000061589	cathepsin B	CTSB	26.7938	26.6284	26.9963	24.5012	27.0313	27.6069	27.2183	26.3781	26.6296	27.3247	26.9031	27.079	27.1022	27.066	27.6021	27.4608	26.6926	26.7867	26.9216	25.775	25.4271	26.9923	24.969	26.9674	26.6812	28.0329	26.8368	26.7394	28.2944	27.5253	27.2042	27.6019	0.823602	0.00386848	0.198769	0.270827	0.301603	0.586995	0.12435	A0A1L1RS19	18	55.6	39.65	0	320.41	50092000000
A0A1L1RSB5	ENSGALP00010016244	small nuclear ribonucleoprotein polypeptide F	SNRPF	24.4406	24.5987	24.3514	21.9773	26.1827	26.0415	26.0126	25.9811	23.7865	25.3245	25.4928	25.4936	25.6618	25.7439	25.1581	23.5914	25.3983	25.9587	25.2696	25.4239	26.4928	25.483	20.6498	25.498	23.0778	24.6979	23.8584	25.1619	25.9462	25.2297	25.4443	25.356	0.895138	0.913468	0.142205	0.760011	0.264241	0.962886	0.0132987	A0A1L1RSB5	6	58.1	9.7251	0	183.93	7107400000
A0A1L1RSD2	ENSGALP00010044406	glucuronidase beta	GUSB	26.0068	23.9	26.194	22.4742	25.265	25.1323	25.0581	25.0383	25.9542	25.8409	25.2096	25.0901	24.99	25.2101	25.1945	25.5142	25.7182	25.5835	25.2455	22.6363	23.5449	25.1568	21.3539	24.8206	25.9505	25.997	25.7717	25.1587	24.9908	25.3783	25.1651	25.5013	0.493888	0.0281142	0.367689	0.325793	0.254883	0.914533	0.354598	A0A1L1RSD2	15	31.8	75.906	0	116.17	11162000000
A0A1L1RSF4	ENSGALP00000016630	aldo-keto reductase family 1 member A1	AKR1A1	26.1982	25.7783	26.3061	25.8469	25.9181	25.9267	25.7013	25.2901	26.2553	25.978	25.2637	25.688	25.9256	25.6982	26.037	25.61	25.508	25.8715	25.4002	23.5433	25.8794	25.921	25.7196	25.3282	26.2332	26.0646	26.1842	25.6674	26.1324	25.6262	25.5299	25.7073	0.242067	0.193411	0.950009	0.0961024	0.329065	0.383095	0.0624643	A0A1L1RSF4;A0A1L1RXF9;F1N9F8;A0A1L1RPK9	22	78.3	37.092	0	283.65	25939000000
A0A1L1RSG1	ENSGALP00000061742	cytochrome c oxidase subunit 6A1	COX6A1	27.5732	26.9021	26.4387	27.0809	27.3348	27.3067	27.3246	26.9062	26.5941	27.1733	26.9466	27.2174	27.1543	27.0824	26.5388	27.0216	26.8811	26.5183	26.9839	27.1155	22.5118	26.7433	27.843	27.3075	23.2275	26.867	26.6678	26.8861	27.0147	27.1703	26.7357	27.2201	0.165362	0.841982	0.733602	0.870721	0.916895	0.301195	0.17975	A0A1L1RSG1	4	58.3	11.815	0.00038956	20.873	18470000000
A0A1L1RSI2	ENSGALP00000048283	tyrosine 3-monooxygenase/tryptophan 5-monooxygenase activation protein zeta	YWHAZ	29.8612	29.4886	29.9431	29.3326	29.4291	29.3761	29.3042	29.2325	30.039	29.4544	29.2792	29.3093	29.4371	29.3609	29.2228	29.4025	29.2315	29.5879	29.1155	28.0059	29.1698	29.5967	29.099	29.0668	29.9679	29.5452	29.7347	29.0191	29.2022	29.257	29.0738	29.2017	0.073464	0.394524	0.208787	0.19033	0.472992	0.333073	0.114453	A0A1L1RSI2	25	80.9	28.478	0	323.31	289480000000
A0A1L1RSJ4	ENSGALP00000046053	procollagen-lysine,2-oxoglutarate 5-dioxygenase 2	PLOD2	23.8358	22.7387	24.3365	23.6325	23.0057	22.9706	23.5997	23.1103	24.2587	24.6855	23.9205	23.2484	23.2009	23.0106	23.1704	23.7719	23.9262	23.9949	23.8793	25.1588	23.8286	22.601	22.489	23.5721	23.4227	21.9329	24.2765	24.0329	23.2481	23.0029	24.0789	23.5295	0.894325	0.975286	0.0173948	0.276446	0.880168	0.326972	0.11828	A0A1L1RSJ4;A0A1D5P079;F1NXB0	21	36.6	87.01	0	112.36	4177200000
A0A1L1RSJ8	ENSGALP00010032712	far upstream element binding protein 1	FUBP1	25.3364	25.001	25.2469	26.1206	25.4638	25.5148	25.2378	25.5285	25.4051	24.5833	25.5789	25.2881	25.3168	25.5708	25.1984	25.4815	25.4196	25.1133	25.5287	25.8659	25.7894	25.3767	25.553	25.3871	25.3912	25.1622	24.8549	25.2115	25.0017	25.2474	25.2924	25.2082	0.776926	0.0337054	0.523589	0.327667	0.789031	0.706962	0.663947	A0A1L1RSJ8;E1BX03;A0A1L1RJU6;A0A1D5P0R0	22	42.9	65.129	0	123.63	22444000000
A0A1L1RSP5	ENSGALP00000061827	DAZ associated protein 1	DAZAP1	24.3116	24.9568	24.5768	23.6828	24.6823	25.1427	24.8824	24.9867	24.506	24.7818	24.8722	25.2373	24.7103	24.8171	24.9615	25.0332	24.848	24.7487	25.019	19.9339	24.1257	24.9014	24.0339	24.5544	23.3618	24.765	24.2706	24.9127	23.9137	24.9318	24.8116	25.1612	0.164674	0.311533	0.22203	0.682662	0.680456	0.517282	0.930323	A0A1L1RSP5;Q5ZM92;F1NTG9	9	35.2	40.699	0	153.71	7122100000
A0A1L1RT07	ENSGALP00000061946	hexosaminidase subunit alpha	HEXA	25.2211	24.6715	25.5789	22.1584	25.0918	25.0882	25.0119	24.5011	24.7857	24.8595	25.044	25.459	25.1885	25.2495	24.9796	24.8967	25.1951	24.62	25.3439	21.5643	24.0092	24.6586	22.9239	25.5789	25.2702	24.7248	25.4253	25.0728	25.0671	25.4288	25.3226	25.323	0.67552	0.0521647	0.538286	0.396118	0.833176	0.75285	0.697046	A0A1L1RT07	18	39.6	70.601	0	162.4	11368000000
A0A1L1RT49	ENSGALP00000061989	mago homolog, exon junction complex core component	MAGOH	24.87	24.4233	24.4838	24.8491	24.1837	24.5931	24.2562	24.3083	24.3838	24.3702	24.1759	24.4929	24.1065	23.9725	24.482	24.1488	24.4713	24.5379	24.4624	23.2858	22.0477	24.4153	23.1936	23.9889	24.9032	24.5845	24.3315	24.6091	24.2439	24.2295	24.0336	24.1301	0.0851212	0.283799	0.0132255	0.0188318	0.27115	0.470155	0.774097	A0A1L1RT49	10	64.3	17.96	0	54.944	5927800000
A0A1L1RTG4	ENSGALP00000062104	GDP-D-glucose phosphorylase 1	GDPGP1	23.0716	22.2808	20.9319	22.7035	22.5551	22.4585	22.5076	22.2121	24.3966	24.0741	22.3748	22.1928	22.3874	22.3953	22.6202	22.7343	19.7844	25.0061	22.161	22.4596	21.3224	22.993	23.3586	22.3392	24.489	20.9393	22.7143	22.1494	22.32	22.3025	22.0279	22.5908	0.643188	0.473369	0.681289	0.494526	0.787548	0.405874	0.753003	A0A1L1RTG4	5	20.3	57.33	0.00041806	25.422	798670000
A0A1L1RTK2	ENSGALP00000062146	Torsin family 1 member B	A0A1L1RTK2_CHICK	22.0046	20.3046	22.2277	25.0234	23.3116	23.6751	23.058	22.8881	24.3753	21.1562	23.2877	23.1856	23.0795	22.9386	22.3516	23.0122	22.7076	24.1409	22.9155	24.2622	21.6686	23.0731	21.5707	21.1495	24.6324	22.8168	24.2277	22.6554	22.9304	23.1937	22.4318	23.204	0.770787	0.350152	0.279253	0.526254	0.0503875	0.999517	0.178993	A0A1L1RTK2	5	15.4	44.748	0.00032637	12.701	913650000
A0A1L1RTK9	ENSGALP00000062150	eukaryotic translation initiation factor 4B	EIF4B	24.7509	24.6054	24.8464	25.0889	24.6741	23.928	24.1245	24.4584	24.7611	24.3042	24.9121	24.402	24.5081	24.2541	24.0196	24.2415	24.5846	24.5651	24.5824	24.0457	24.7027	24.226	24.6405	24.2809	24.8351	24.6662	24.356	24.5281	24.0176	24.009	23.9099	24.2469	0.230569	0.132043	0.000421225	0.991502	0.339535	0.276405	0.0367851	A0A1L1RTK9	19	26.6	97.948	0	273.56	9671300000
A0A1L1RTN0	ENSGALP00000061378	tensin 1	TNS1	24.1138	24.24	24.0739	24.1319	24.7544	24.421	23.8335	25.167	23.4121	24.588	24.6715	24.2587	23.6996	24.6727	24.4808	24.884	24.9079	23.5299	25.1361	24.3095	23.6586	23.9877	23.4342	24.9698	24.2281	24.0694	22.4781	24.683	24.3103	24.1334	25.3072	24.3786	0.597727	0.907332	0.363191	0.937772	0.656251	0.304096	0.144017	A0A1L1RTN0;A0A1L1RRE9	33	33.9	185.98	0	99.953	7524700000
A0A1L1RTR9	ENSGALP00000062222	mitochondrial ribosomal protein L12	MRPL12	24.8388	25.1235	22.5547	22.3125	25.9211	25.8033	25.7995	25.5329	24.8286	24.7919	25.4737	25.7259	25.142	25.5993	25.3945	25.4331	25.2872	25.3649	25.4452	23.397	23.9905	25.4558	25.5658	25.6823	23.8251	25.1294	25.5377	25.4142	25.3327	25.3445	25.2484	25.6189	0.756185	0.196888	0.0119432	0.462821	0.170443	0.118094	0.0808463	A0A1L1RTR9	5	40.7	20.471	0	192.5	7646100000
A0A1L1RU24	ENSGALP00000047541	protein tyrosine phosphatase, non-receptor type 11-like	LOC419429	23.9199	24.4987	23.2562	22.0338	25.2842	24.709	24.6372	25.1824	22.06	20.9987	23.172	24.6539	24.9464	25.2293	24.5459	24.5078	23.4604	23.1586	23.6107	24.3452	24.9416	25.2908	25.061	24.646	22.3033	23.1365	22.5838	23.4977	23.5971	24.5195	23.9939	23.9465	0.720862	0.0232766	7.06e-06	0.416502	0.297118	0.743681	0.478964	A0A1L1RU24;A0A1D5P4D3;A0A3Q2UK93	16	31.6	68.041	0	157.28	4932700000
A0A1L1RU52	ENSGALP00010036691	tropomyosin 1	A0A1L1RU52_CHICK	25.0811	24.7704	25.3872	19.5595	25.3824	25.6785	25.3011	25.3115	24.5424	22.1632	24.6698	25.1015	25.5346	25.3218	24.9661	24.9878	25.0178	25.1348	24.9439	22.2731	22.9968	25.6456	25.3801	25.296	25.3666	25.2308	24.7207	24.9509	25.1138	25.407	24.7939	25.2015	0.612799	0.504161	0.076594	0.654624	0.225452	0.563475	0.908633	A0A1L1RU52	27	73	28.753	0	59.934	7411800000
A0A1L1RUB9	ENSGALP00000062419	replication factor C subunit 4	RFC4	23.4554	23.6819	20.5637	26.1667	24.3281	24.2392	24.0929	23.7728	23.0164	25.2552	24.0867	23.9514	23.9829	23.8087	23.7669	24.0452	23.9528	23.9406	23.8089	24.0416	22.2853	23.853	24.2536	23.7454	20.5732	23.4986	22.7104	23.6835	23.5005	23.7794	23.4472	24.1276	0.255417	0.628689	0.448108	0.315256	0.879392	0.65491	0.136718	A0A1L1RUB9	7	25.7	39.722	0	148.1	2960700000
A0A1L1RUE7	ENSGALP00000062447	Proteasome subunit beta	LOC107049719	24.9487	22.002	26.0778	23.4676	20.8495	23.2905	25.3134	25.1059	26.5667	21.9141	25.6484	25.5754	25.3807	25.1766	25.3155	25.0444	25.8207	25.0768	25.7031	21.3809	20.8175	25.3263	23.7488	24.614	25.6823	25.8644	26.0094	25.4799	25.2926	24.4393	25.5586	24.5275	0.688474	0.0371228	0.419579	0.930179	0.514956	0.709371	0.751553	A0A1L1RUE7	3	21.6	21.314	0	323.31	5600300000
A0A1L1RUM8	ENSGALP00010040026	cathepsin G	CTSG	27.5517	26.1437	26.6747	23.5069	25.895	24.8743	25.126	24.898	27.4758	25.4266	27.4433	25.4974	26.2155	25.8531	24.1226	24.9795	26.0883	26.0281	26.0637	25.29	24.2836	23.9537	24.7235	24.6432	27.0532	26.9197	27.6443	26.5036	22.4862	24.0231	25.5692	25.5676	0.404516	0.229571	0.000300292	0.684278	0.145599	0.288348	0.60159	A0A1L1RUM8	8	42.3	27.082	0	204.17	15445000000
A0A1L1RUT1	ENSGALP00000062583	coatomer protein complex subunit beta 2	COPB2	24.8792	25.4248	25.087	25.9655	25.6943	25.7988	25.7624	25.5988	24.7408	25.657	25.7076	25.8597	25.8381	25.7404	25.6529	25.8185	25.6708	25.5372	25.6207	25.2085	26.1595	25.7361	26.1984	25.5616	25.558	25.3139	24.833	25.718	25.8533	25.7274	25.8166	25.7223	0.576142	0.847536	0.00293091	0.283326	0.684579	0.852501	0.785111	A0A1L1RUT1	38	52.5	103.14	0	323.31	30156000000
A0A1L1RUU9	ENSGALP00010003167	myosin light chain 12B	MYL12B	28.0519	28.2406	28.325	24.9971	28.7299	28.8262	28.7621	28.6818	28.166	28.5341	28.5127	28.9198	28.8835	28.7576	28.5534	28.6443	28.6367	28.6341	28.6441	27.2807	28.2867	28.5842	28.436	28.845	28.2847	28.294	27.3152	28.842	28.9303	28.7577	29.0341	28.9062	0.582708	0.171855	0.0155229	0.390105	0.562152	0.479141	0.0958044	A0A1L1RUU9;A0A1L1RM08	14	83.7	19.883	0	323.31	138390000000
A0A1L1RUW5	ENSGALP00000020363	N-myc and STAT interactor	NMI	22.5609	21.3115	22.8529	25.0881	24.0943	25.388	24.6705	24.6012	22.837	22.0655	24.5529	24.7217	24.4765	24.6076	24.648	24.0956	23.9002	22.7745	23.9023	22.0758	23.2476	25.0349	23.723	23.8682	22.3201	23.9476	21.6767	23.2333	25.3589	25.2521	24.1201	24.7505	0.534504	0.512753	0.000393255	0.898091	0.863533	0.741503	0.132286	A0A1L1RUW5;E1C8E8	14	46.2	42.97	0	226.75	6593900000
A0A1L1RUZ3	ENSGALP00010032802	proteasome activator subunit 3	PSME3	24.2919	24.0325	24.2787	25.0329	24.9003	24.5532	24.4415	24.0932	24.2159	22.9625	24.5089	24.0644	24.3313	24.0271	24.1587	24.013	24.2703	24.0733	24.0786	24.6625	24.3553	24.4772	24.4332	23.6837	24.4042	24.2155	24.3391	24.3342	24.2037	23.9929	23.7353	24.0619	0.776395	0.0559849	0.882565	0.214713	0.219901	0.720297	0.442586	A0A1L1RUZ3	7	17.3	46.548	0	90.784	5167000000
A0A1L1RV17	ENSGALP00000062671	SET domain containing 3, actin histidine methyltransferase	SETD3	21.9467	24.7973	22.3903	24.2117	22.2327	22.1604	22.4398	22.2303	22.2415	22.8042	22.4272	22.2404	22.3155	22.2477	22.4817	22.0156	22.4077	22.4081	22.4614	25.1902	22.9005	22.5193	20.8121	22.1486	24.0015	22.1154	22.4488	22.3717	23.2418	22.5523	22.2511	22.4703	0.81669	0.531099	0.0592326	0.382727	0.929472	0.139167	0.994158	A0A1L1RV17;A0A1D5PBS7	7	15.8	69.379	0.00035063	15.503	973830000
A0A1L1RV25	ENSGALP00000062673	uncharacterized LOC416755	LOC416755	23.8739	22.6572	24.1328	26.4391	23.5512	23.5498	23.9573	22.625	20.8739	22.6145	23.0892	23.877	23.0628	23.1127	22.9176	23.6652	23.2289	22.9518	23.296	20.7795	21.3388	23.3776	23.6079	21.8775	22.2165	23.1159	22.7472	23.0109	23.3939	23.6258	23.0112	23.0612	0.0995664	0.487847	0.880361	0.0495585	0.580191	0.167292	0.508407	A0A1L1RV25	19	29.3	115.18	0	91.631	3687300000
A0A1L1RV30	ENSGALP00000062678	stromal cell derived factor 2 like 1	SDF2L1	23.8971	24.2053	22.4491	24.0093	23.0214	22.9737	22.4643	22.8748	20.4631	21.6233	22.8288	22.8895	22.8359	22.9467	22.7884	22.9619	22.8512	24.476	22.6002	23.0636	22.8735	22.7513	23.4381	22.6625	23.1546	23.8412	22.8994	22.8712	22.591	23.0268	22.8805	22.8945	0.31182	0.054921	0.549971	0.101711	0.381898	0.0639856	0.0565834	A0A1L1RV30	5	40.6	21.229	0.00033467	13.668	1438200000
A0A1L1RV80	ENSGALP00010044856	flotillin 2	FLOT2	23.7062	24.4111	24.135	21.9652	24.0306	23.9991	23.8269	23.9078	22.9864	23.6378	23.7435	23.7723	23.9801	23.7579	24.2466	24.1299	24.2647	24.2346	24.3859	23.1065	23.5806	23.9869	23.117	23.902	21.8314	23.5324	23.2126	23.8312	23.8652	23.8214	24.0633	23.6953	0.588848	0.463842	0.130866	0.37197	0.571704	0.15235	0.234811	A0A1L1RV80;A0A1D5PCD1;Q5ZHQ3	18	51.6	47.142	0	90.743	6840600000
A0A1L1RVM1	ENSGALP00000001877	syntaxin 8	STX8	24.6072	22.9645	22.1258	21.5386	23.7798	22.9029	22.5243	23.0362	22.0933	24.3181	23.1599	23.0207	22.7309	23.2316	22.5225	22.615	24.6132	23.2699	22.7573	23.8348	24.5421	23.0912	24.7255	22.5061	23.1595	22.7422	20.8533	22.317	22.75	23.185	22.6217	23.0137	0.567518	0.0929581	0.624719	0.078575	0.493409	0.936488	0.351496	A0A1L1RVM1;F1P0S2;A0A1D5PGL9	7	50.2	26.569	0.00036887	17.925	1043500000
A0A1L1RVP3	ENSGALP00000062904	coiled-coil-helix-coiled-coil-helix domain containing 2	CHCHD2	21.0142	23.6563	23.7784	24.1582	25.4218	23.8133	22.4402	23.5487	21.6598	23.3171	21.3865	23.3653	26.8359	21.826	21.8385	25.3338	23.8022	22.3985	22.5111	22.4566	23.3648	24.7299	24.4788	22.9868	24.2295	23.5974	23.4486	22.6575	22.7343	23.2762	23.2113	22.885	0.930964	0.682654	0.127256	0.826938	0.397432	0.70581	0.186957	A0A1L1RVP3	3	29.1	15.248	0.00037893	19.162	811950000
A0A1L1RVU7	ENSGALP00010040686	tropomyosin 3	TPM3	26.0462	22.8467	25.7886	25.8777	24.3892	25.5492	25.3078	24.912	20.1811	25.6862	25.1922	25.91	25.1763	25.1693	25.1379	24.8909	25.5768	22.3523	25.329	23.6035	25.786	25.1979	25.0933	25.3993	25.2207	24.9792	24.86	25.5055	26.0853	25.467	26.1273	25.2658	0.600357	0.803021	0.173827	0.242605	0.581037	0.827572	0.405465	A0A1L1RVU7;A0A1L1RJZ6	33	72.6	29.022	0.00031817	11.786	6799900000
A0A1L1RVY5	ENSGALP00010005668	nucleoporin 54	NUP54	24.1392	22.6984	22.4797	23.5127	23.4418	23.2059	23.0155	23.2241	23.2315	23.4777	22.5402	22.7845	22.9193	23.0092	22.6558	22.7786	22.5401	22.0844	22.9066	22.5214	23.9117	22.6702	22.7354	22.0398	23.4975	24.3847	20.6622	22.8576	22.7086	23.0568	22.5908	23.0873	0.243197	0.829408	0.858415	0.364147	0.633732	0.628313	0.896302	A0A1L1RVY5;F1NZ34	11	33.6	55.228	0.00040404	23.362	1490100000
A0A1L1RW02	ENSGALP00000063015	neuropilin 1	NRP1	25.2267	24.7569	25.4636	24.5925	24.9224	24.3105	24.8915	25.2358	24.7137	24.99	24.7009	24.7368	24.5765	24.7204	24.8377	25.077	24.9356	24.7866	24.8868	24.3266	24.8639	24.4311	24.9839	25.1599	24.6091	24.7935	24.6084	24.6623	24.0526	24.5942	25.1212	24.4757	0.168505	0.161498	0.760054	0.814683	0.697088	0.916901	0.341399	A0A1L1RW02	27	48.4	102.51	0	144.4	18742000000
A0A1L1RWF6	ENSGALP00000063174	calponin 3	CNN3	26.03	25.8291	25.9459	21.423	25.3662	25.3426	26.1178	26.005	26.1506	25.9944	25.9964	26.0288	25.5959	25.7888	25.7861	25.8849	26.0327	26.2381	26.4762	20.9974	24.6014	23.4101	24.7221	25.928	25.9752	25.6723	25.7921	26.1324	26.261	22.6027	26.4808	26.0521	0.47649	0.164133	0.925785	0.865774	0.488666	0.483896	0.661286	A0A1L1RWF6	8	38.7	36.61	0	295.66	12370000000
A0A1L1RWG9	ENSGALP00000063181	keratin 24	KRT24	24.0273	22.0941	23.1968	25.246	24.0977	23.4711	22.0438	20.1187	19.2397	22.3271	24.4298	23.2276	23.2745	21.4647	21.1984	23.348	25.7628	24.4672	26.6113	27.0928	26.9953	23.7112	26.8124	25.5127	27.1071	22.9782	25.3458	26.6022	26.4206	26.4595	23.4191	21.4375	0.000160559	0.199161	0.320637	0.88713	0.965659	0.879996	0.407529	A0A1L1RWG9	26	58.4	46.038	0	323.31	13126000000
A0A1L1RWJ7	ENSGALP00010009000	phospholipase A2 activating protein	PLAA	23.7985	25.0388	23.7383	23.5074	23.4	23.8207	23.9021	23.796	24.0692	22.923	23.6523	23.5264	22.4929	23.6896	22.6364	23.6201	23.1773	23.8329	23.3656	21.7183	22.3928	23.7083	23.24	23.463	22.4999	23.8806	23.2386	23.563	22.4922	23.5684	23.4923	23.8482	0.0901277	0.443067	0.576217	0.092779	0.281464	0.762941	0.98256	A0A1L1RWJ7;A0A1D5NTN7	23	43.8	87.25	0	123.36	3882800000
A0A1L1RWM3	ENSGALP00000063240	SH3 domain binding glutamate rich protein like 3	SH3BGRL3	26.5116	25.9463	26.7859	21.9401	26.6671	26.4656	26.8204	26.5484	26.2794	26.5962	25.9582	26.5616	26.5587	26.7574	26.4679	26.3628	26.1432	26.3209	26.0076	23.2492	25.281	26.5198	25.0961	26.3782	26.5055	26.6213	26.5446	26.1362	26.3393	26.3206	26.1738	26.3035	0.566371	0.095638	0.23063	0.714529	0.368153	0.24135	0.682385	A0A1L1RWM3;A0A1D5PXA6	7	72	10.463	0	173.45	20958000000
A0A1L1RWX8	ENSGALP00000063341	VPS35 retromer complex component	VPS35	26.0389	25.3661	26.0343	21.8899	25.963	26.002	25.7581	25.7536	25.6869	25.8972	25.8174	26.0507	25.8519	25.9719	25.9569	25.776	25.8654	25.981	25.9032	21.7049	24.866	25.921	24.2602	25.7182	25.7067	26.0568	25.5301	25.8251	25.8667	25.8301	25.7369	25.818	0.597541	0.0986815	0.354029	0.749389	0.645444	0.394914	0.638784	A0A1L1RWX8;F1NVF0	37	52	91.74	0	323.31	29853000000
A0A1L1RX26	ENSGALP00010013967	eukaryotic translation termination factor 1	ETF1	23.9911	23.96	24.0779	24.7783	23.9194	24.2833	24.3171	24.2779	23.8369	24.0513	24.4646	24.4507	24.314	24.3499	24.2687	23.9828	24.4432	24.3529	24.2592	23.9938	24.6965	24.3871	24.7468	24.183	25.5492	24.3901	23.7152	24.4728	24.7007	24.5539	24.1026	24.5272	0.0808952	0.610196	0.692614	0.688435	0.766182	0.602534	0.524657	A0A1L1RX26	18	52.6	49.03	0	108	7796800000
A0A1L1RX65	ENSGALP00010036211	Isocitrate dehydrogenase [NAD] subunit, mitochondrial	A0A1L1RX65_CHICK	26.5726	25.3829	26.7732	25.4428	26.3031	26.1131	26.062	25.7976	26.2137	25.8983	26.1674	26.2301	26.0788	26.3062	26.2283	26.0199	25.8502	26.1903	26.0451	21.6921	26.011	26.1604	25.1541	25.9418	26.6461	26.2211	26.3362	25.7901	26.1363	25.6986	25.8316	25.774	0.213167	0.215087	0.654609	0.335719	0.723812	0.303605	0.299993	A0A1L1RX65	15	41.5	39.79	0	323.31	19650000000
A0A1L1RX77	ENSGALP00010018913	decorin	DCN	23.5721	25.8185	21.6914	24.4273	24.2226	25.3734	25.4596	25.4423	23.3163	24.0829	24.7372	24.7865	24.9374	25.8971	24.6791	26.1142	25.5545	24.1219	25.9927	26.8057	27.0035	24.6644	27.034	25.7769	25.2787	23.2046	24.5266	25.9857	26.0829	24.441	27.4842	25.7502	0.0237356	0.794042	0.014892	0.293172	0.645049	0.696697	0.632124	A0A1L1RX77	17	54.1	39.627	0	323.31	21794000000
A0A1L1RXA3	ENSGALP00000063469	ubiquitin C-terminal hydrolase L3	UCHL3	26.9646	25.9865	27.2756	26.7257	26.7021	26.6933	26.7814	26.5982	27.2352	26.5904	26.5537	26.6855	26.6068	26.7879	26.7336	26.8071	26.4084	26.605	26.3487	25.6041	26.9652	27.0423	27.057	26.4667	26.7339	27.0113	27.2697	26.6595	26.5843	26.4846	26.5067	26.9498	0.572838	0.28402	0.543998	0.435453	0.348724	0.0531623	0.0476514	A0A1L1RXA3	13	80	26.288	0	247.2	29425000000
A0A1L1RXF5	ENSGALP00010003198	TIA1 cytotoxic granule associated RNA binding protein like 1	TIAL1	22.2736	24.059	24.4597	22.834	25.5064	25.1988	25.0454	25.2323	21.9341	22.0289	25.0319	24.8448	25.2035	25.2649	24.885	24.7596	24.9647	24.5241	25.0346	24.7693	24.903	24.9815	24.2042	24.951	20.7506	24.4775	23.6263	24.5228	24.9152	25.1931	24.6814	25.1611	0.576222	0.310855	0.00127387	0.434312	0.193833	0.30403	0.160945	A0A1L1RXF5	10	39.4	41.098	0	48.792	4857000000
A0A1L1RXR5	ENSGALP00000063643	ubiquinol-cytochrome c reductase complex III subunit VII	UQCRQ	25.2398	24.6165	25.1803	23.9299	25.3787	25.956	26.143	25.7855	25.1859	26.9359	25.9814	26.2051	25.9782	26.0836	25.8515	26.1404	26.0578	25.8448	26.1346	25.2789	21.3975	25.9316	23.1343	26.1527	25.4057	25.8126	25.2234	26.2955	26.0758	26.0565	25.8588	26.1664	0.473141	0.0181748	0.812672	0.873612	0.0836925	0.49622	0.0218069	A0A1L1RXR5	5	70.7	9.6178	0	103.63	10200000000
A0A1L1RXT6	ENSGALP00000038766	talin 2	TLN2	23.5865	23.1085	23.9747	24.0773	24.1008	23.6815	23.5939	24.5142	23.4675	22.0827	24.1163	23.465	23.948	23.8773	23.679	24.1084	24.6105	24.2075	24.9449	24.9343	22.3272	23.766	22.0984	24.3528	23.3557	23.8153	22.6893	24.2782	23.3852	23.3955	24.1521	23.7148	0.854819	0.225263	0.568682	0.873515	0.0139346	0.0311363	0.140607	A0A1L1RXT6	49	31.7	270.26	0	323.31	6829600000
A0A1L1RXY9	ENSGALP00000064066	elongation factor Tu GTP binding domain containing 2	EFTUD2	24.0112	24.413	24.064	22.3182	25.5357	25.5439	25.389	25.3974	23.3683	24.0011	25.2769	25.323	25.3289	25.4191	25.1217	25.3188	25.2398	24.8573	25.3236	24.4678	25.5861	25.2213	25.3046	25.1555	23.4614	24.5365	23.7119	25.0058	25.1406	25.3299	25.1191	25.4243	0.350006	0.771594	4.4e-05	0.0775264	0.16407	0.776301	0.0455977	A0A1L1RXY9;A0A1L1RYY6	45	66.7	104.38	0	323.31	28931000000
A0A1L1RY04	ENSGALP00010037872	ATP synthase, H+ transporting, mitochondrial F1 complex, beta polypeptide	ATP5B	28.4993	29.253	28.6965	28.3517	29.531	29.4586	29.2022	29.1321	28.4287	29.3163	29.0665	29.161	29.2188	29.0859	29.1224	29.2461	29.2557	29.163	29.2282	27.8084	28.2773	29.2925	28.4319	29.5693	28.7534	29.0066	29.1624	29.3727	29.1902	29.2258	29.0528	29.0958	0.704431	0.316631	0.130074	0.574107	0.229548	0.475565	0.399186	A0A1L1RY04	32	65.6	68.409	0	323.31	413820000000
A0A1L1RY50	ENSGALP00010022073	LOC772071	A0A1L1RY50_CHICK	24.4251	23.9926	24.0954	24.2813	24.0677	24.6387	24.3269	24.4488	25.9763	24.0807	24.5003	24.5406	24.6155	24.4057	24.2577	24.4778	24.8732	24.3875	24.9232	22.8794	23.7212	24.7375	24.7204	24.6057	25.0239	24.3594	23.4656	24.4345	24.5527	24.1831	24.3074	24.6718	0.683044	0.388681	0.873614	0.442285	0.566475	0.462837	0.580966	A0A1L1RY50;A0A1D5P5X7;F1P5P5	9	25.2	65.555	0	148.76	4738000000
A0A1L1RY95	ENSGALP00000054456	ubiquitin conjugating enzyme E2 N	UBE2N	27.1979	27.1934	27.2947	27.9811	27.6116	27.566	27.3281	27.4568	27.4366	27.0213	27.565	27.3296	27.4702	27.4478	27.7728	27.5091	27.3655	27.3915	27.3636	27.6868	28.1423	27.8353	27.9586	27.418	27.4525	27.1705	27.3764	27.2096	27.5413	27.5813	27.3365	27.5468	0.34587	0.116347	0.00978547	0.145406	0.343424	0.874699	0.305031	A0A1L1RY95;A0A1D5PNL3;A0A3Q2UEL0	13	56.4	25.414	0	195.52	40415000000
A0A1L1RYE4	ENSGALP00010039810	tandem PRG2/PRG3 gene pair	PGR2/3	27.5298	25.2691	27.1971	24.1951	24.5952	24.2497	24.7363	25.1257	26.2803	24.6728	28.0711	26.3081	26.9978	25.9791	25.1648	26.1492	24.959	26.0338	24.5456	22.1573	26.2298	25.0331	26.0846	24.4468	26.255	26.241	26.7153	26.016	23.0771	25.4741	25.197	25.1289	0.167967	0.0834831	0.174915	0.739669	0.502621	0.348338	0.0260738	A0A1L1RYE4	6	38.8	17.282	0	323.31	17683000000
A0A1L1RYG0	ENSGALP00000063870	BTB domain-containing protein	A0A1L1RYG0_CHICK	26.1919	26.0771	25.9938	26.1461	25.9001	25.7799	25.7002	25.5998	26.1454	25.7499	25.5681	25.4235	25.6944	25.3119	25.5045	25.7615	25.3524	25.1554	25.4217	25.8113	26.5431	26.0101	26.5866	25.5105	25.4927	25.7242	25.9956	25.5377	25.2651	25.2163	25.5953	25.8676	0.370039	0.0218404	0.970236	0.742104	0.0160518	0.0824835	0.00927574	A0A1L1RYG0;A0A3Q3AXW0	13	58.5	32.664	0	186.65	15689000000
A0A1L1RYK0	ENSGALP00010007091	ATP synthase, H+ transporting, mitochondrial F1 complex, gamma polypeptide 1	ATP5C1	25.2772	25.7668	25.6404	24.8142	25.9948	25.4802	25.6921	25.6894	25.5565	26.1337	25.7854	26.1789	25.6333	25.6036	25.9984	25.7492	26.0603	26.0898	25.8027	26.085	25.4633	25.5484	25.2648	26.2532	25.5115	25.8997	26.0726	26.3339	25.8177	25.7031	25.799	25.7596	0.145351	0.124448	0.351794	0.245479	0.0864501	0.451018	0.101188	A0A1L1RYK0;A0A1D5P0U8	13	56.5	32.723	0	266.52	20929000000
A0A1L1RYW0	ENSGALP00010001120	eukaryotic translation initiation factor 2A	EIF2A	24.261	22.8082	22.4473	23.456	23.6672	24.1056	23.961	23.846	23.8879	22.5299	23.4653	23.6831	23.7283	23.4035	23.8408	23.6531	23.5395	22.5295	23.6788	25.1758	22.9939	24.0168	22.6684	23.3903	21.6776	23.2301	22.9532	23.6026	23.4315	23.9297	23.4512	23.8046	0.47286	0.540534	0.187623	0.675397	0.524008	0.354107	0.086007	A0A1L1RYW0	20	55.3	64.477	0	126.77	4396600000
A0A1L1RZD1	ENSGALP00000057523	serine and arginine rich splicing factor 7	SRSF7	25.0013	21.9426	22.4292	23.3645	23.446	26.6207	26.4007	26.2668	25.6798	25.3056	26.0328	26.1756	25.6588	25.7774	26.1951	25.2686	25.5997	25.9027	25.344	26.9091	26.6071	25.2802	26.4955	26.5465	25.6682	23.4831	21.4923	26.2888	26.3666	26.1812	25.8507	26.414	0.175629	0.567538	0.00693611	0.0107707	0.9195	0.577826	0.0132139	A0A1L1RZD1;Q5ZMI0;A0A1D5NVD4	7	46.7	15.621	0	65.91	9760500000
A0A1L1RZK1	ENSGALP00000064297	glyoxalase I	GLO1	25.4262	25.299	25.5103	24.6808	23.6041	24.0692	24.3851	24.5959	25.4904	24.9736	24.741	24.5108	24.3629	24.7653	24.8832	24.7469	24.7612	24.3972	25.2672	22.264	23.8258	24.5859	23.7555	24.6843	25.2206	25.2707	25.5116	24.5386	24.7211	24.7137	24.5725	24.6992	0.333454	0.0564383	0.0474006	0.158212	0.292911	0.695251	0.121019	A0A1L1RZK1	12	68.9	20.553	0	82.508	6879900000
A0A1L1RZK3	ENSGALP00000040485	KN motif and ankyrin repeat domains 3	KANK3	23.5548	23.3753	21.7537	22.1012	23.1101	22.4517	22.8009	23.5283	21.7526	24.0875	23.439	22.8514	22.8261	23.2032	22.6952	23.512	23.5071	23.178	24.0984	25.0417	25.9817	22.7419	24.2482	24.0073	23.0473	23.1592	22.5863	23.3151	22.575	22.8001	23.8814	22.5131	0.0431603	0.122052	0.657399	0.027216	0.930794	0.58604	0.914085	A0A1L1RZK3;R4GFK2;E1BVV2	11	17.9	105.99	0	111.69	2526800000
A0A1L1RZR1	ENSGALP00010030799	prolyl 4-hydroxylase subunit alpha 1	P4HA1	22.9911	23.9077	23.7771	24.024	23.0382	22.6859	23.3627	23.1257	23.8833	23.6931	23.6837	23.6194	22.8634	22.4654	22.8801	23.5106	23.8258	23.8318	23.416	19.1674	24.8466	22.9681	22.6667	22.9359	23.1471	23.0839	24.0218	23.8801	23.6052	23.2048	23.4963	23.101	0.664867	0.505045	0.550078	0.434049	0.13768	0.394272	0.54601	A0A1L1RZR1;E1BY52;A0A1D5P4R2	15	36	61.044	0	68.872	2344100000
A0A1L1RZS5	ENSGALP00000064361	reactive intermediate imine deaminase A homolog	RIDA	23.8848	24.8872	24.3543	23.1482	24.7341	22.9469	23.3684	23.7447	24.5601	25.5539	23.9369	23.5571	23.5289	23.4057	23.6361	23.948	24.2797	24.199	24.287	24.405	23.8918	23.9115	23.3523	25.8292	24.4911	24.4863	26.0883	25.209	23.2397	23.4008	23.6031	23.8623	0.182254	0.744245	0.00970668	0.832208	0.650327	0.0626309	0.271681	A0A1L1RZS5;A0A3Q2UGT8	7	56.8	14.821	0	122.07	5459100000
A0A1L1RZU5	ENSGALP00010015956	GrpE like 1, mitochondrial	GRPEL1	21.9451	23.4629	22.7381	24.0373	24.2838	23.8137	23.7519	23.3573	24.5642	24.334	23.6446	23.3953	23.8814	23.6246	23.4983	23.4629	23.8479	22.3564	23.4009	23.253	23.6472	24.0518	23.9201	23.3166	23.8763	23.4878	23.9383	23.7591	24.0425	23.4366	23.487	23.7664	0.940984	0.0831423	0.245707	0.717581	0.944153	0.0201938	0.458928	A0A1L1RZU5	5	35	26.527	0.00037272	18.368	1872500000
A0A1L1RZW1	ENSGALP00010025895	voltage dependent anion channel 3	VDAC3	24.005	24.8844	24.0155	25.015	24.383	24.6273	24.9513	24.7584	24.0015	24.7555	24.6586	24.7122	24.7005	24.7213	24.6992	24.5307	24.6425	24.4402	24.6517	25.0513	25.1916	24.3359	25.2456	24.6845	23.1406	24.3215	24.1273	24.4927	24.7976	24.7533	24.9258	24.7644	0.945066	0.200358	0.0223846	0.16024	0.246782	0.305475	0.203044	A0A1L1RZW1;A0A1L1RKA6	11	51.9	30.403	0	144.14	12589000000
A0A1L1S091	ENSGALP00010034804	phosphatidylethanolamine binding protein 1	PEBP1	28.2853	28.1984	28.495	28.4961	27.8454	27.5633	27.5449	27.6101	28.4388	28.144	27.5933	27.4878	27.3337	27.5482	27.493	27.7118	27.6993	27.7587	27.6345	25.3362	27.7612	27.7779	27.6418	27.8552	28.2538	28.0582	28.4138	27.6044	27.2746	27.4648	27.6232	27.6764	0.156778	0.821679	0.136167	0.0669499	0.0884731	0.200142	0.0302272	A0A1L1S091	16	80.5	20.729	0	323.31	73610000000
A0A1L1S0C5	ENSGALP00000064583	sorting nexin 1	SNX1	24.1278	24.2556	24.2991	24.1816	24.8721	24.3636	24.2944	24.7705	22.0762	24.1309	24.4012	24.332	24.6391	24.5633	24.6809	24.4493	24.5355	24.2996	24.477	24.6283	25.2334	24.6248	25.2742	24.5221	23.2321	24.0813	24.223	24.4383	24.5736	24.7208	24.6046	24.3538	0.221034	0.0626575	0.00320324	0.588841	0.758857	0.358866	0.610037	A0A1L1S0C5	23	47.7	58.092	0	182.69	11147000000
A0A1L1S0D5	ENSGALP00000015572	ATPase H+ transporting V1 subunit D	ATP6V1D	22.3678	20.6272	23.3437	23.6272	23.6572	24.1264	24.0757	23.4285	23.4255	23.1547	23.7981	23.6211	23.7432	24.1098	23.5342	23.6246	23.6436	23.4546	23.0571	22.905	23.3061	24.4745	23.3572	23.4409	24.0655	23.4629	20.9023	22.9635	24.558	24.1552	23.6043	23.7364	0.849431	0.413327	0.00748765	0.365937	0.971195	0.787479	0.094813	A0A1L1S0D5;E1BT00	8	42.5	28.236	0	81.219	2884900000
A0A1L1S0D8	ENSGALP00000003035	polypyrimidine tract binding protein 1	PTBP1	27.1338	26.8131	27.0881	24.3507	27.5057	27.5746	27.2435	27.5171	26.8569	26.8229	27.2733	27.3223	27.3206	27.3543	27.3533	27.2426	27.2817	27.2148	27.4177	25.686	26.5201	27.4437	26.8316	27.3853	27.1923	27.0896	26.7323	27.3231	27.1829	27.4267	27.2437	27.2318	0.899033	0.249945	0.0549287	0.841691	0.231711	0.336878	0.291066	A0A1L1S0D8;F1P5K0;A0A1D5PRK6	23	63.7	59.898	0	323.31	72820000000
A0A1L1S0P1	ENSGALP00010006572	PIT54 protein	PIT54	27.3928	27.7518	28.1165	28.3926	26.7077	25.3325	26.7123	26.8395	28.4059	28.3469	28.2237	27.6057	26.7288	27.11	27.6765	27.7884	27.507	27.2904	27.5403	26.5878	26.7846	26.6167	27.1486	27.4418	27.9388	28.6021	29.3934	28.0308	27.7733	27.7945	27.6782	27.2367	0.429271	0.000200064	4.69e-05	0.308403	0.0889515	0.933358	0.0668702	A0A1L1S0P1	23	58.5	50.847	0	323.31	101440000000
A0A1L1S0Q5	ENSGALP00000064711	ribosomal protein L37a	RPL37A	26.2153	24.6426	23.8868	25.1329	22.706	23.9538	28.106	24.5951	23.1305	20.5512	25.3201	24.6191	24.2199	24.3067	23.858	24.4933	24.8525	24.5293	24.7781	22.035	24.2261	22.744	24.4905	24.2252	22.3188	24.4337	24.0717	24.8627	24.4343	24.1862	24.6388	24.8722	0.602246	0.38253	0.546644	0.175396	0.917014	0.387702	0.915496	A0A1L1S0Q5	3	17.7	19.6	0.00049702	38.686	2640600000
A0A1L1S0X5	ENSGALP00010007827	ribosomal protein L34	RPL34	24.5089	24.9308	24.3414	23.6229	24.3613	24.7556	25.6342	25.5401	24.2025	24.4345	25.9013	25.9389	25.4252	25.5619	25.3084	24.9174	25.3221	24.9923	25.0953	23.2652	22.8385	22.356	20.9411	25.1526	23.5411	24.4598	24.4151	21.9884	26.2553	25.4264	24.9807	25.409	0.0237984	0.0618578	0.473897	0.643134	0.539101	0.0242348	0.00377323	A0A1L1S0X5	2	12.8	13.306	0.00027248	6.9832	6639900000
A0A1L1S0X6	ENSGALP00010029047	NECAP endocytosis associated 2	NECAP2	24.8065	24.8481	24.8697	23.8184	25.4738	25.542	25.4544	25.6517	25.0289	22.1449	25.1578	25.1825	25.5718	25.6566	25.2384	24.8217	25.0091	24.9727	24.9215	22.8488	25.686	25.6085	25.6218	25.2684	22.6666	24.6999	24.0133	24.929	25.5711	25.9056	25.1439	25.3625	0.81719	0.463944	0.000561904	0.996934	0.570927	0.783103	0.781474	A0A1L1S0X6;F1NN78	7	49.2	28.877	0	213.5	7877400000
A0A2Z5EM90	ENSGALP00000067992	uncharacterized oxidoreductase-like	LOC415664	23.0578	23.5871	23.4601	22.1779	23.1995	23.0928	23.5336	23.6665	22.628	23.8765	23.0775	22.7152	22.714	23.4138	23.1356	23.7059	23.4701	23.4944	23.6285	22.6074	24.8228	23.529	24.284	23.7851	23.5768	23.5614	23.9631	23.1657	23.4311	23.1415	23.19	23.49	0.0264388	0.321416	0.125976	0.542583	0.900813	0.0765244	0.164491	A0A2Z5EM90;F1NGR3;A0A1D5P9X5	12	71.5	27.434	0	51.444	2012400000
A0A3Q2TRY2	ENSGALP00000054993	TAO kinase 3	TAOK3	22.8875	21.8232	22.3182	25.2858	21.3978	23.171	23.2611	22.9872	23.3849	23.1229	22.9796	23.4684	23.0031	22.8865	22.9232	22.9726	24.0931	21.7195	22.2608	24.3703	23.7309	23.2184	21.3735	23.3479	24.7066	24.4178	22.5677	22.5742	23.0171	23.1097	22.9561	22.8959	0.651052	0.497466	0.301849	0.924279	0.942945	0.828721	0.737374	A0A3Q2TRY2;F1N9U1	9	14.9	105.38	0.00041894	25.542	1465600000
A0A3Q2TRY3	ENSGALP00000069636	complement factor H	CFH	22.8807	22.138	23.8272	22.9371	23.3019	21.9653	23.2399	23.3317	22.9525	23.8506	23.8154	24.0421	22.8006	23.9923	24.2216	24.0935	23.1752	23.2567	23.7161	23.0106	23.3203	22.7689	23.1482	23.8753	22.4733	23.0472	23.2904	23.1921	24.2559	24.9445	24.3969	24.3112	0.347621	0.00261498	0.039052	0.398297	0.078506	0.0396096	0.0684915	A0A3Q2TRY3;A0A3Q3AK26;E1C7P4;A0A3Q2TXN4;A0A3Q3AX54	25	30.1	147.86	0	100.71	3892800000
A0A3Q2TS12	ENSGALP00010021602	E3 SUMO-protein ligase RanBP2-like	LOC776067	21.8551	26.1535	21.8558	22.4128	23.4373	23.4511	23.0367	23.132	20.5652	22.1176	23.4018	23.309	23.1719	23.1099	22.5934	22.8806	23.0799	22.5925	23.45	26.0003	21.5005	22.8994	22.5941	23.5714	26.6207	22.4335	22.0682	22.734	22.2732	22.7485	23.7591	23.1821	0.510318	0.594642	0.663736	0.571165	0.214098	0.577417	0.886782	A0A3Q2TS12;A0A1L1RLU5;A0A3Q2U8L2;A0A3Q2U120;A0A1L1RLF5	28	24	187.94	0	102.25	2327200000
A0A3Q2TS15	ENSGALP00000065000	Uncharacterized protein	A0A3Q2TS15_CHICK	24.0647	22.8364	25.1047	23.8754	24.5587	24.9066	24.6353	24.919	21.0009	24.2835	25.3523	25.1059	24.4534	24.6652	24.9715	24.7631	25.1185	22.3157	24.946	24.1264	23.9817	25.7334	25.0635	24.9394	22.0577	25.3006	24.7316	25.2691	24.6416	25.1781	24.5858	24.7933	0.600831	0.996399	0.0807069	0.918865	0.84838	0.823249	0.830145	A0A3Q2TS15	5	1.1	673.18	0.00025981	5.7937	4559000000
A0A3Q2TSE9	ENSGALP00000065079	Thioredoxin interacting protein	A0A3Q2TSE9_CHICK	23.8696	25.8993	22.4535	24.3546	22.5225	23.1667	23.0526	23.0789	21.3615	24.4387	23.1504	22.8348	23.0789	23.2296	23.1611	22.8514	23.1879	22.9146	22.8964	23.465	22.8156	22.7916	23.3159	22.7442	22.0124	22.5193	22.8844	22.4263	22.7486	23.0391	23.0463	22.8759	0.101965	0.0996432	0.439969	0.673303	0.199535	0.0588675	0.518588	A0A3Q2TSE9;A0A3Q2UBD3;A0A3Q2U492;A0A3Q2TUV7	6	24.6	45.732	0.00032895	13.021	1395200000
A0A3Q2TSK1	ENSGALP00000065130	translocase of inner mitochondrial membrane 50	TIMM50	23.3295	23.211	22.7243	21.9876	23.8329	23.8334	23.7186	23.5831	23.8476	23.6364	23.8346	23.4043	23.6498	23.528	23.6197	23.1331	23.5293	23.4558	23.3628	23.1358	22.0459	23.3013	24.1226	23.5407	23.1222	23.3324	22.9117	23.577	23.5613	23.7466	23.3831	23.7153	0.666157	0.175912	0.110044	0.509886	0.420344	0.286259	0.0116033	A0A3Q2TSK1	7	27	26.284	0	52.011	2561600000
A0A3Q2TSS2	ENSGALP00000053104	src kinase associated phosphoprotein 2	SKAP2	22.8377	24.4781	23.1822	24.0794	23.8541	24.1816	24.1746	23.5723	24.9041	23.5047	22.7722	23.8847	23.7539	24.3962	23.8275	23.1489	22.9507	22.97	23.0437	23.7764	23.7311	24.3099	22.2687	23.3286	22.9786	23.7654	22.4243	23.5635	24.8478	24.1275	23.1399	23.9767	0.164103	0.546986	0.151343	0.490084	0.430074	0.726629	0.342767	A0A3Q2TSS2;A0A1D5PJV7;A0A3Q2TY01	11	35.4	38.582	0	125.29	3075400000
A0A3Q2TSX5	ENSGALP00000059929	heterogeneous nuclear ribonucleoprotein L-like	LOC101749377	25.5959	25.5909	25.8341	23.8635	26.0339	25.8076	25.9474	26.1586	24.4446	25.595	26.0769	26.0044	26.0496	26.0753	26.0664	25.9862	25.9891	25.4745	26.2401	23.8381	26.026	25.9809	25.6078	25.9217	25.5801	25.4765	25.3441	26.0084	25.7148	26.0261	25.9936	26.0414	0.968294	0.443947	0.0169763	0.914268	0.599717	0.625463	0.909748	A0A3Q2TSX5;A0A1L1RMH8	17	58.2	56.307	0	323.31	25606000000
A0A3Q2TT14	ENSGALP00000065405	Uncharacterized protein	LOC107050411	23.4089	25.123	23.5621	20.7588	23.4695	22.5107	22.4305	23.1099	23.017	23.2548	23.0088	25.3096	22.951	22.8627	20.3467	23.1017	23.3923	24.3348	23.378	22.6191	20.3339	22.732	21.8118	23.2819	25.3561	22.8355	22.644	23.047	24.7856	23.1643	23.2585	23.8683	0.69419	0.328931	0.106506	0.259463	0.73077	0.678167	0.115077	A0A3Q2TT14	11	19.5	111.13	0.00050736	40.596	1418800000
A0A3Q2TTG3	ENSGALP00010016452	solute carrier family 25 member 24	SLC25A24	22.8194	23.3312	23.3024	25.1321	24.6718	24.4297	24.7623	24.635	22.3912	23.0194	24.0551	24.1307	24.5028	24.7737	24.5163	24.4008	24.3819	24.0198	24.4422	24.2239	23.6821	24.4056	24.2276	24.4283	20.709	23.5703	23.3973	23.9472	24.0615	24.4473	24.6557	24.2956	0.633935	0.155135	0.00225256	0.410863	0.471816	0.108228	0.194358	A0A3Q2TTG3;E1BW83;A0A3Q2UJU4	16	46.3	52.529	0	153.8	5372700000
A0A3Q2TU19	ENSGALP00000048805	eosinophil peroxidase	EPX	24.6091	24.9802	25.8506	21.5209	23.2012	23.6684	20.2488	24.6585	25.8969	22.8938	27.4676	26.2153	27.4737	25.7328	25.8155	26.4584	23.6452	24.3126	22.5677	21.7248	24.6989	22.3227	24.4142	23.9633	24.8461	25.1512	25.2871	22.7306	21.764	25.2757	24.3751	25.1392	0.101827	0.00522638	0.954588	0.161286	0.653708	0.677569	0.145475	A0A3Q2TU19;A0A1D5P7W1	27	43	82.648	0	314.74	11405000000
A0A3Q2TUG2	ENSGALP00000065864	Ecm29 proteasome adaptor and scaffold	A0A3Q2TUG2_CHICK	22.9311	19.8862	23.0384	21.0359	22.2881	22.8922	22.8286	22.8755	22.5833	21.4151	22.835	23.1117	22.6634	22.8355	22.6833	23.0158	22.5433	22.7191	22.8387	24.7664	22.6328	22.9473	22.9893	22.1342	21.421	22.5972	22.3704	23.3756	22.6676	22.7363	22.8143	22.958	0.21924	0.869416	0.320834	0.188685	0.188715	0.852052	0.167128	A0A3Q2TUG2;F1NCU5	30	26.2	204.43	0	133.04	2728800000
A0A3Q2TUH0	ENSGALP00000056864	pyridoxal	A0A3Q2TUH0_CHICK	25.7109	25.6985	25.7729	22.3781	25.2379	25.6817	25.495	25.0413	26.0647	26.105	25.3447	25.1055	25.1501	25.465	25.6975	25.2188	25.2641	25.1633	25.4768	22.4548	24.496	26.3139	24.865	25.093	25.5558	26.1705	26.3894	25.6334	27.1548	25.8844	25.3287	25.4005	0.778653	0.0362156	0.53927	0.321758	0.757651	0.311245	0.90984	A0A3Q2TUH0;A0A1D5PVA2	19	78.3	34.958	0	323.31	27440000000
A0A3Q2TUW7	ENSGALP00010031956	cell division cycle 42	CDC42	27.1621	26.5042	27.0202	26.9877	26.0441	26.0724	26.6022	26.4843	27.4964	26.6335	26.5067	26.5815	26.6665	26.4802	26.2522	26.5479	26.5976	26.6831	26.5795	25.8033	26.0647	26.709	26.1525	26.3205	27.1227	26.8315	26.555	26.4878	26.4824	26.2685	26.4396	26.6188	0.195847	0.223625	0.00539251	0.36671	0.233149	0.808111	0.270656	A0A3Q2TUW7;A0A1D5PD33	9	57.7	21.703	0	243.39	36337000000
A0A3Q2TV38	ENSGALP00000067245	filamin A	FLNA	27.8614	27.9968	27.5407	27.1566	26.8688	26.9204	26.9787	27.1189	27.8441	27.7737	27.2985	26.8137	26.92	26.9542	26.7894	27.4956	27.462	27.4573	27.5692	24.6847	27.2864	26.5121	27.3399	27.3338	27.4871	27.2425	27.3365	27.1836	26.4998	26.5058	27.898	26.9113	0.311787	0.806931	0.22395	0.578871	0.253174	0.644927	0.285148	A0A3Q2TV38;A0A3Q2TYY9	18	57.5	43.293	0	323.31	48236000000
A0A3Q2TVA9	ENSGALP00000066150	complement factor D	CFD	25.4543	26.1252	25.9256	25.2297	25.6707	26.0432	26.0926	25.998	25.266	25.6564	25.8677	25.763	25.6465	26.0837	26.3489	26.1969	25.8469	25.4926	26.0073	24.6057	25.6338	25.4691	25.6892	26.074	26.0052	25.8992	26.3131	25.7205	26.5037	26.4708	26.3364	25.8265	0.79359	0.0311065	0.0209683	0.0571634	0.735114	0.640433	0.854744	A0A3Q2TVA9;A0A1D5NTE9;A0A3Q2U7P5	14	40	49.504	0	163.64	21944000000
A0A3Q2TVT5	ENSGALP00010042721	SH3 domain containing GRB2 like, endophilin B2	SH3GLB2	22.8274	22.186	24.2029	22.9441	23.497	23.2078	23.624	23.949	22.0465	23.0303	23.0142	23.7617	24.5803	23.7572	24.1331	23.547	23.9839	23.6456	22.2038	24.1641	23.1413	22.4513	23.817	23.7005	23.0843	22.2319	23.7098	23.1407	24.0219	23.8841	23.0792	23.7812	0.941294	0.729825	0.0359996	0.659294	0.216318	0.137165	0.69271	A0A3Q2TVT5	8	29.4	45.334	0.00050251	39.772	1590600000
A0A3Q2TVX8	ENSGALP00000066364	ubiquitin-fold modifier conjugating enzyme 1	UFC1	24.6159	24.4068	25.1659	23.0243	20.8848	25.3649	24.9361	25.254	24.8219	24.4199	24.2631	25.0067	25.1642	25.2221	25.0304	25.0048	24.9096	24.8722	24.6263	22.5255	19.8884	25.4599	24.5677	24.8245	24.5296	25.198	24.9643	24.8338	24.9923	25.4876	24.8045	24.8191	0.863683	0.0859361	0.948926	0.720572	0.712864	0.467696	0.990623	A0A3Q2TVX8;A0A3Q2UDR4	5	30.2	24.32	0.00053135	45.291	4737900000
A0A3Q2TVY3	ENSGALP00000066369	vesicle amine transport 1	VAT1	25.9462	25.919	25.8985	23.4459	25.1073	25.2769	25.3671	25.2564	25.8576	26.015	25.4226	25.2317	25.0155	25.3829	25.0401	25.4677	25.6416	25.7788	25.5964	26.0311	25.4937	25.2857	24.6189	25.3266	25.5686	25.304	25.3382	25.3335	25.4259	25.2402	25.7716	25.1073	0.673477	0.852992	0.1574	0.510033	0.861817	0.752794	0.20003	A0A3Q2TVY3;A0A3Q2UAT9;A0A3Q3AXP4;F1NBS9;A0A3Q2TY82	20	57.5	42.453	0	156.94	14252000000
A0A3Q2TW17	ENSGALP00000066404	Kindlin_2_N domain-containing protein	A0A3Q2TW17_CHICK	22.9424	23.1233	22.9591	24.4189	24.0538	24.9518	24.2604	24.6224	22.9388	23.2365	23.8787	24.834	24.2653	24.6499	24.5578	24.381	23.3823	23.3665	23.693	23.169	24.611	24.6104	24.449	24.1046	23.1586	23.1084	25.522	23.9051	24.6545	24.5182	24.2372	24.7953	0.721777	0.254572	0.000324604	0.745494	0.828635	0.360718	0.958984	A0A3Q2TW17	6	39.7	21.968	0.00039984	22.446	4060900000
A0A3Q2TWD9	ENSGALP00000066357	GNAS complex locus	GNAS	24.3528	23.8022	24.2713	21.3252	24.2351	23.1864	23.7839	23.918	22.889	24.1168	23.8116	23.6926	23.6971	23.7003	24.0643	23.9668	23.8669	23.9699	24.1309	23.9253	23.8977	24.0346	24.0741	23.9218	22.2361	23.8849	23.8705	23.7181	23.3762	23.6649	24.0246	23.7229	0.680855	0.538145	0.356065	0.237099	0.747955	0.871655	0.682712	A0A3Q2TWD9;A0A1D5PDG4	13	40.5	48.466	0.00043783	29.134	2790300000
A0A3Q2TWE1	ENSGALP00000065136	DExH-box helicase 30	DHX30	22.7493	24.0558	21.5635	25.2785	22.4204	22.3569	22.2086	21.6955	23.6658	22.1701	21.8514	22.0546	22.2202	21.6402	21.7353	22.0632	22.1123	22.7179	22.0089	24.3674	22.1332	23.3783	24.0069	22.0442	24.3782	21.9295	22.0311	22.0742	22.0703	22.2029	21.9908	22.1408	0.728288	0.105899	0.112705	0.854941	0.317351	0.922664	0.330645	A0A3Q2TWE1;A0A3Q2UCW3;A0A1D5PIN7;A0A3Q2U0G0;A0A3Q2TSG4	10	11	131.92	0.00047529	35.398	856890000
A0A3Q2TWF2	ENSGALP00000066667	late endosomal/lysosomal adaptor, MAPK and MTOR activator 1	LAMTOR1	21.8834	22.6156	22.743	24.0526	23.0315	24.2108	22.6996	23.6515	21.2932	22.7063	23.6096	22.9276	22.8864	23.2359	23.2788	22.492	24.3912	22.6284	23.1637	21.1023	23.0433	22.9612	23.386	23.5306	22.4336	22.3938	23.5686	22.9458	22.7384	23.1681	22.9533	23.3185	0.925202	0.472577	0.16794	0.684674	0.786035	0.689728	0.973712	A0A3Q2TWF2	6	64.6	17.687	0.00049407	38.328	1584200000
A0A3Q2TWG2	ENSGALP00000066377	Helicase C-terminal domain-containing protein	A0A3Q2TWG2_CHICK	23.2711	23.248	23.2604	24.276	24.4647	24.4057	24.6004	24.2867	22.4386	23.197	24.4488	24.5204	24.4465	24.3443	23.9829	24.2813	24.3191	24.0694	24.1295	24.0851	24.1073	24.1878	24.5656	24.028	23.2278	23.7559	22.6495	24.2455	23.9482	23.9366	23.8459	24.209	0.953552	0.178267	0.00512812	0.21428	0.180558	0.851099	0.283517	A0A3Q2TWG2	15	38.1	59.205	0	322.61	7197700000
A0A3Q2TWH1	ENSGALP00000066687	propionyl-CoA carboxylase alpha subunit	PCCA	22.9265	22.7655	23.1468	22.8168	22.9167	22.8395	22.6858	22.5619	22.6523	22.3565	22.4894	22.4928	22.4885	22.7876	22.2091	23.0948	22.7055	21.5834	22.3896	24.3456	23.2036	22.9814	23.6792	22.045	21.279	22.3263	23.3566	23.0777	22.5463	22.4875	22.5714	22.4719	0.958239	0.162488	0.802709	0.832432	0.774674	0.909028	0.545279	A0A3Q2TWH1;A0A3Q2TX81;F1P0M2	21	35.3	73.878	0.00044703	30.639	1558600000
A0A3Q2TWJ0	ENSGALP00000040960	fructosamine 3 kinase related protein	FN3KRP	21.5178	23.2598	22.9019	24.4077	23.8391	21.4529	22.6922	22.8544	22.6402	23.8723	23.4	22.1693	22.517	22.8579	22.3729	23.4399	23.2666	25.5931	23.4266	23.4876	21.8576	23.3554	23.1274	22.8144	21.0689	22.7828	21.6777	22.4481	22.823	23.7211	22.6787	23.2018	0.813127	0.205571	0.630622	0.161176	0.682017	0.0589888	0.0791943	A0A3Q2TWJ0;R4GG02	5	29.6	31.577	0.00045065	31.258	1136400000
A0A3Q2TWP3	ENSGALP00000066656	Uncharacterized protein	A0A3Q2TWP3_CHICK	24.0325	22.7195	24.1799	22.1808	24.5165	24.8063	24.7706	25.0081	24.2332	21.0626	24.4173	24.7887	24.7707	24.7282	24.6443	24.6729	21.6666	24.2534	24.261	23.3218	25.5918	24.9605	24.1181	24.7568	24.3744	24.2523	24.2345	24.3199	24.3052	24.5328	24.6197	24.8294	0.560514	0.460549	0.00155078	0.770208	0.506767	0.193737	0.523485	A0A3Q2TWP3	8	25.5	45.669	0	165.14	3164200000
A0A3Q2TWP4	ENSGALP00000008779	N-acetyltransferase, pineal gland isozyme NAT-3	PNAT3	25.281	24.0874	24.8866	22.6188	25.042	25.45	25.1838	24.6323	24.9703	23.5723	23.9575	25.3857	25.6562	25.7131	25.5645	25.3525	24.0825	23.9531	24.5636	23.388	23.0975	25.3974	23.9089	24.1214	23.3927	24.9777	24.6158	24.619	25.4846	25.5782	25.2604	25.7938	0.208104	0.0165237	0.00335451	0.29693	0.488345	0.22397	0.454675	A0A3Q2TWP4	19	60.1	36.279	0	60.494	10915000000
A0A3Q2TX12	ENSGALP00000019678	glycerol-3-phosphate dehydrogenase 1	GPD1L2	22.1459	23.1114	22.7276	23.0934	23.3283	21.2731	20.764	21.4137	22.9946	25.7506	21.3306	20.3091	21.7033	23.7313	22.5009	21.6307	23.4525	22.7942	23.2072	22.6206	23.9845	24.3256	24.7796	25.3568	23.0047	24.4378	24.5414	25.0857	22.3499	20.4799	22.8209	21.2172	0.0167806	0.494846	0.179867	0.1929	0.844016	0.0545194	0.00493261	A0A3Q2TX12;F1NFY2	13	45.6	38.462	0	59.343	2476500000
A0A3Q2TX69	ENSGALP00010030204	SEC31 homolog B, COPII coat complex component	SEC31B	24.0019	25.9882	22.2809	22.2308	22.4342	22.5717	22.4797	22.422	23.8643	21.2952	22.0073	22.9814	22.3883	22.396	22.9734	23.1032	22.7736	24.005	22.7562	23.1291	22.9941	22.8439	22.2618	22.9164	22.673	22.3187	21.958	22.5264	22.2772	22.3572	22.8107	22.8674	0.673037	0.123237	0.314163	0.915192	0.507581	0.10076	0.542116	A0A3Q2TX69;A0A3Q2TZ13	11	16.9	132.49	0.00051653	42.106	1317400000
A0A3Q2TXL9	ENSGALP00000066776	stress induced phosphoprotein 1	STIP1	26.6555	26.4007	26.8195	26.1685	26.6411	26.6642	26.2642	26.281	26.8942	26.1089	26.46	26.0793	26.4143	26.2702	26.3286	26.3176	26.3356	26.3719	26.151	25.4854	26.205	26.5769	26.0801	26.0075	26.6443	26.4377	26.9252	26.3576	26.6324	26.4694	26.1109	26.3368	0.309974	0.298809	0.664198	0.0270703	0.942374	0.398632	0.411146	A0A3Q2TXL9	39	54.9	62.058	0	323.31	45508000000
A0A3Q2TXM6	ENSGALP00010031239	mitogen-activated protein kinase kinase 3	MAP2K3	24.2211	23.7062	23.916	23.4443	25.4576	24.7666	24.0761	24.1473	22.7614	23.0579	23.9077	24.1148	24.1022	24.5123	22.0999	23.2162	23.7161	24.0619	24.0671	21.9983	22.7103	24.2252	21.6507	24.0499	23.1506	24.1342	23.5388	23.8366	24.602	24.3625	23.5318	24.2589	0.423743	0.81902	0.360739	0.0217087	0.599685	0.958957	0.163995	A0A3Q2TXM6;A0A1D5PD64	6	24.9	39.361	0.00038462	20.064	2575600000
A0A3Q2TXQ0	ENSGALP00000067065	Ig-like domain-containing protein	A0A3Q2TXQ0_CHICK	26.8746	28.2377	26.8465	23.0655	23.2981	23.6949	23.6022	23.9987	23.6826	27.1209	26.6665	23.5838	25.0976	22.4701	22.0737	24.6827	26.8674	26.8381	24.9052	22.7623	23.3295	23.8835	22.7687	21.8374	21.6309	27.0724	27.7856	26.5133	24.8512	26.4339	23.4723	25.3924	0.893567	0.571484	0.00673295	0.167226	0.637813	0.307177	0.766008	A0A3Q2TXQ0	4	56	10.447	0	137.97	7877500000
A0A3Q2TY95	ENSGALP00000067017	vav 3 guanine nucleotide exchange factor	VAV3	22.6572	24.3613	21.5195	23.4005	22.9225	22.645	22.5543	22.5017	25.5648	24.3111	22.0035	22.6594	22.4736	22.7087	22.1215	21.7014	23.6577	25.1642	23.8302	22.9494	22.8334	22.6351	20.8921	24.5801	25.3606	22.9629	22.1253	22.8787	22.4871	22.4344	22.8832	22.6118	0.5021	0.76972	0.027279	0.543505	0.907119	0.690865	0.340231	A0A3Q2TY95;Q8UUX6	8	15.9	91.525	0.0003785	19.102	762390000
A0A3Q2TYJ3	ENSGALP00000067497	elastin	ELN	21.4529	26.5073	23.1607	23.5923	22.4824	22.3192	23.2146	24.1758	22.4437	21.4551	23.9379	21.9484	22.9597	24.3676	23.4836	25.1558	24.6325	22.9355	25.0506	24.3641	26.0112	21.9487	26.4154	23.9646	23.4985	21.2603	23.328	23.6658	24.5443	25.602	26.7233	24.0222	0.0597313	0.625379	0.0801006	0.845634	0.38632	0.0438224	0.906371	A0A3Q2TYJ3	10	34.4	68.41	0	323.31	6990100000
A0A3Q2TYK9	ENSGALP00010030986	mitochondrial calcium uniporter	MCU	23.3031	22.3756	21.4347	21.7109	23.8416	23.8533	23.8632	23.9976	21.8642	25.3152	23.9878	23.7794	22.7032	23.9739	23.9146	24.2079	24.2979	22.7826	24.0568	22.3151	24.3031	23.6545	20.227	23.9506	20.7444	23.9232	23.9568	24.0408	24.1836	23.7076	23.7467	23.8988	0.958673	0.226456	0.217677	0.672439	0.441605	0.6794	0.0980259	A0A3Q2TYK9;E1BWX3;A0A1D5P9H3	10	42.3	34.679	0	109.98	3355200000
A0A3Q2TZ64	ENSGALP00000018124	RNA binding motif single stranded interacting protein 1	RBMS1	23.4243	23.8521	23.3105	23.6751	24.0542	23.8321	23.8014	23.7823	21.6376	25.4197	23.7864	23.4959	23.7889	23.4963	23.4394	23.6775	23.6426	23.8896	23.5821	22.9996	23.3576	21.8871	23.5595	23.6425	24.9762	22.8851	22.3505	23.2277	23.8763	24.5607	23.4898	23.8588	0.54613	0.7063	0.66095	0.413285	0.893925	0.519808	0.25143	A0A3Q2TZ64;O73664;A0A3Q2TWL1	3	18.1	40.256	0.00047371	35.252	2089500000
A0A3Q2TZA4	ENSGALP00000067367	A2M_recep domain-containing protein	A0A3Q2TZA4_CHICK	24.1066	25.1506	24.489	21.3364	23.5929	23.1947	23.2664	23.2863	24.6383	24.0789	23.9001	24.1865	23.065	23.7586	24.2242	23.7361	24.2467	24.4489	24.2966	23.8917	21.8061	23.4433	25.6789	24.3481	25.2325	24.7964	25.1204	23.9613	21.9464	24.3545	24.0279	23.3153	0.374694	0.494742	0.057099	0.639722	0.547051	0.452918	0.515201	A0A3Q2TZA4;A0A3Q2TSE8	10	64.8	33.785	0	65.485	2309900000
A0A3Q2TZT0	ENSGALP00000067822	inositol-3-phosphate synthase 1	ISYNA1	27.4371	26.6241	27.4475	22.2803	25.5771	24.3535	25.6121	24.9826	26.7049	27.7027	26.0868	25.1019	25.2205	25.5158	25.1834	25.5556	26.3759	26.8197	26.0166	21.0451	21.6854	24.5411	22.2706	25.2536	26.4601	26.7183	26.1877	26.1327	23.8899	24.4434	25.4407	25.2657	0.149368	0.136257	0.0266909	0.376124	0.523466	0.925941	0.917256	A0A3Q2TZT0;A0A3Q3A611;A0A1D5PY86	26	66.1	60.599	0	323.31	29638000000
A0A3Q2TZW3	ENSGALP00010042500	formin binding protein 1	FNBP1	21.9611	23.042	23.4869	22.6832	24.9442	24.6629	24.6952	24.9324	23.7057	23.34	24.0683	25.0193	24.7491	24.8611	24.7342	24.7718	24.0253	23.7061	24.1538	20.4286	25.3879	24.7222	25.2485	24.1577	25.192	23.1831	23.3359	23.8079	24.4615	24.9614	24.2524	25.0719	0.925702	0.131215	0.000111589	0.610197	0.896257	0.0637228	0.814599	A0A3Q2TZW3;A0A3Q3ADT5;A0A3Q2UE53;A0A1D5NV97;E1BYF8;A0A3Q2TVY5;A0A3Q2ULC7	23	51.9	64.084	0	323.31	7497800000
A0A3Q2U0F7	ENSGALP00010025781	sideroflexin 3	SFXN3	24.4782	21.9672	25.1229	23.8582	24.4133	23.4373	23.238	23.3754	22.3596	23.8458	22.9814	23.4462	22.8735	23.7952	23.016	23.7809	23.5425	22.4964	23.7767	26.2364	23.5532	23.1359	22.5382	23.6483	20.2687	22.262	22.8099	23.2065	23.9017	23.5403	23.9195	23.3072	0.484765	0.0922555	0.608196	0.72623	0.575702	0.0517747	0.178963	A0A3Q2U0F7;F1NV15;A0A3Q2UCZ8	11	42.5	35.378	0.00044903	30.968	2600100000
A0A3Q2U0H3	ENSGALP00000058768	activated leukocyte cell adhesion molecule	ALCAM	23.7298	23.6553	23.0946	25.1122	23.2686	22.8987	22.7483	22.9865	24.0282	21.4629	23.2745	22.7846	23.2223	23.2102	22.963	23.5537	23.2533	23.2601	23.4839	21.1819	22.6615	23.3617	19.0104	22.7453	22.1057	24.804	23.5938	23.1513	22.2159	22.6448	23.9562	22.6686	0.198533	0.59836	0.200435	0.137383	0.587991	0.300369	0.524326	A0A3Q2U0H3;A0A1L1RJ39;A0A3Q2UDY0	10	28.4	60.867	0.0003614	16.989	1701500000
A0A3Q2U0N7	ENSGALP00010021669	membrane palmitoylated protein 1	MPP1	24.1851	22.6319	23.5324	21.0364	24.1984	24.2985	24.1282	24.0493	21.5144	23.0184	23.9914	23.9829	24.1762	23.8957	24.3255	24.0423	24.2221	24.1615	24.2574	23.1715	21.8734	24.327	21.4165	23.7081	23.9732	24.1531	24.9992	23.7564	23.9124	24.49	24.1712	24.0565	0.459727	0.147217	0.364414	0.268799	0.00824103	0.557997	0.260083	A0A3Q2U0N7	11	35.6	48.011	0	76.96	2620400000
A0A3Q2U0Q5	ENSGALP00000027234	FERM, ARH/RhoGEF and pleckstrin domain protein 1	FARP1	23.7259	22.7436	23.2035	22.3824	23.2202	23.0054	23.3498	23.7094	21.8123	23.6123	23.1474	23.5278	23.4025	23.4074	23.287	23.8106	23.6793	23.5805	23.5966	22.0186	22.761	22.9006	23.9339	23.5747	23.6907	23.2119	21.908	23.3625	23.2079	23.1854	23.8442	23.3996	0.881226	0.898812	0.166861	0.790852	0.707396	0.608293	0.862154	A0A3Q2U0Q5;R9PXQ2;R4GFM0;A0A3Q2U8R2	18	24.4	118.25	0	76.047	3345000000
A0A3Q2U0S7	ENSGALP00000026123	DEAD-box helicase 3, X-linked	DDX3X	26.1241	26.3819	26.3139	26.077	26.7477	27.1545	26.8496	26.9545	25.8896	26.2914	27.1089	26.7534	26.6806	26.8034	26.7521	26.7145	26.8086	26.6553	26.8955	26.179	26.5983	26.7251	26.6772	26.6525	26.2305	26.6023	25.7754	26.8328	26.7762	27.0225	26.7248	26.8926	0.785711	0.97292	0.00168471	0.66275	0.331759	0.979987	0.0310283	A0A3Q2U0S7;Q5F491	36	57	70.556	0	323.31	58492000000
A0A3Q2U0X6	ENSGALP00000065297	Sema domain-containing protein	LOC112530215	18.1672	21.8847	22.5128	21.7918	22.9716	23.0001	22.8217	22.6246	22.6959	23.1739	22.4936	22.8915	22.5015	22.7406	23.0433	22.6212	22.3935	25.0331	23.0239	23.6968	24.5972	23.2373	20.0411	21.9824	22.5378	22.3729	23.8443	24.843	22.108	22.7885	22.6565	22.4838	0.148063	0.363364	0.862413	0.308377	0.0344019	0.313705	0.222168	A0A3Q2U0X6	4	9.7	64.621	0.00034795	15.201	734200000
A0A3Q2U122	ENSGALP00000067922	Uncharacterized protein	A0A3Q2U122_CHICK	26.0735	25.757	25.4662	23.1308	25.5166	24.9494	25.0134	25.0875	26.375	25.7395	25.4206	25.441	25.8354	26.5253	24.8736	25.0831	25.2123	26.0932	25.163	22.2295	24.7028	24.899	24.1929	24.6462	26.0445	24.8924	25.0379	25.6995	25.1633	24.3619	25.3043	25.3244	0.150197	0.0804673	0.64515	0.937505	0.800519	0.679273	0.925564	A0A3Q2U122	3	27.7	12.789	0	116.32	5947100000
A0A3Q2U150	ENSGALP00000067957	Uncharacterized protein	A0A3Q2U150_CHICK	23.8375	23.8751	24.2892	21.1272	23.5006	23.3407	23.3088	23.3492	24.0155	23.8954	23.5606	23.4969	23.0352	23.3058	23.3652	23.6577	23.9998	24.1194	23.658	21.7322	22.8811	23.3523	22.6977	24.0516	24.1459	23.8734	24.1762	23.5888	23.5104	23.5393	23.4464	23.3573	0.770626	0.233138	0.361069	0.719328	0.76031	0.402524	0.886752	A0A3Q2U150;A0A3Q3AER1	11	8.3	146.84	0.00049652	38.66	3965900000
A0A3Q2U186	ENSGALP00000068403	biogenesis of lysosomal organelles complex 1 subunit 5	BLOC1S5	22.0931	21.2472	24.6807	24.0914	23.4384	24.9502	24.0357	25.0527	23.8002	24.2242	23.9522	24.0289	24.6358	24.7281	24.9647	24.9088	24.0519	23.8381	23.936	22.6753	20.9883	24.6953	23.2468	24.2489	25.4136	24.6384	24.0336	24.5677	24.6182	25.142	24.7332	24.3169	0.953069	0.00705536	0.168973	0.438366	0.0747623	0.901754	0.497254	A0A3Q2U186	6	48.6	22.875	0	70.708	3566300000
A0A3Q2U1U6	ENSGALP00000068197	RRM domain-containing protein	A0A3Q2U1U6_CHICK	22.3784	23.8139	23.5159	22.2334	26.4701	22.2731	23.5823	23.3339	21.9064	22.5962	23.0786	22.1793	22.4875	22.5557	22.4833	22.4933	24.5378	23.1043	22.8458	22.2715	22.2426	22.3638	26.2916	22.9563	21.2594	22.2154	26.7083	24.3925	22.1463	22.6439	22.5672	22.3409	0.650978	0.196826	0.979917	0.48083	0.320807	0.229826	0.745445	A0A3Q2U1U6	8	22.2	51.854	0.00038037	19.457	899990000
A0A3Q2U252	ENSGALP00000068277	Pyr_redox_2 domain-containing protein	A0A3Q2U252_CHICK	24.1082	24.2531	23.4359	25.5666	24.9066	25.0325	25.1024	24.472	23.3113	23.2962	24.3816	24.9333	24.9302	24.9391	25.0627	24.8153	24.348	24.0505	24.2266	24.2475	24.878	25.3196	24.8024	24.7209	23.4916	23.2419	23.6312	24.2096	25.2956	25.1977	24.8049	25.1851	0.744585	0.323014	1.45e-05	0.904842	0.316234	0.0943334	0.615023	A0A3Q2U252;A0A1D5P3J7	18	44	42.256	0	208.84	8685400000
A0A3Q2U280	ENSGALP00000068303	Choline transporter-like protein	A0A3Q2U280_CHICK	22.3358	22.5273	22.8759	22.7672	22.5508	24.2848	21.9098	22.6347	22.0742	23.6158	21.6778	22.0439	21.3339	22.1379	23.1603	22.5287	22.7639	24.5442	23.0941	23.7702	22.9677	21.7753	23.3005	21.9071	23.4765	22.3405	22.4546	22.1374	21.4764	22.5063	22.5912	22.269	0.484951	0.0579745	0.22104	0.70813	0.131956	0.712837	0.366873	A0A3Q2U280;F1NU04	7	13.2	72.495	0.00037523	18.75	819420000
A0A3Q2U295	ENSGALP00000068755	chromosome 19 open reading frame 43	A0A3Q2U295_CHICK	24.8889	23.7075	23.6297	21.7882	22.9639	22.8766	23.1009	23.8039	24.5587	22.6104	23.3794	22.5723	22.7418	22.895	22.8618	23.6486	24.1628	22.0594	22.9626	24.0922	24.0567	23.0655	24.3356	23.4134	24.0178	23.302	23.2925	22.177	22.2559	22.8695	22.8405	22.1605	0.829824	0.142608	0.462637	0.407354	0.793515	0.380615	0.314957	A0A3Q2U295;A0A3Q3ATF2	3	36.7	15.798	0.00050839	40.711	1164700000
A0A3Q2U2C4	ENSGALP00000040377	methyl-CpG binding domain protein 3	MBD3	22.7474	24.9326	22.8419	22.1521	23.1747	22.8384	23.537	22.9361	22.7376	22.3327	23.1119	22.8232	22.7938	22.7969	22.5213	23.1644	22.984	22.8756	22.7942	24.8244	23.2292	22.6859	24.1433	22.8938	22.2131	22.5566	22.4804	21.8302	22.3608	21.667	22.9121	22.6881	0.544483	0.00927522	0.977901	0.208414	0.987048	0.686173	0.870956	A0A3Q2U2C4;A0A3Q3AW20;A0A1D5PBX2;Q5ZLX8	10	46	33.217	0.00051256	41.346	1004200000
A0A3Q2U2D3	ENSGALP00000065822	RIX1 domain-containing protein	A0A3Q2U2D3_CHICK	23.1151	22.86	22.8843	23.2716	23.5238	23.7835	24.2529	24.1425	21.9376	23.0647	23.9592	24.0961	23.9228	23.6498	23.8229	24.1563	23.9369	23.5563	24.0588	25.3677	22.7065	23.4857	22.6222	24.0678	22.8057	25.7969	21.8175	23.6788	23.6668	23.7263	24.1139	24.2423	0.490021	0.858898	0.429182	0.874706	0.0769858	0.323603	0.152174	A0A3Q2U2D3	5	33.1	33.189	0	75.717	2363300000
A0A3Q2U2F9	ENSGALP00000068375	Uncharacterized protein	A0A3Q2U2F9_CHICK	23.2013	23.4427	22.8552	23.591	24.4559	24.6312	24.8626	24.3527	22.768	23.5095	24.3025	24.363	24.6349	24.1282	24.2468	24.3685	24.5071	24.0346	24.602	24.163	24.2431	23.7385	23.7348	24.0824	23.3003	23.4079	22.317	23.9287	24.3894	24.6471	24.4952	24.8081	0.774028	0.711542	5.57e-05	0.256862	0.123195	0.0938143	0.0004106	A0A3Q2U2F9	17	52.3	54.39	0	323.31	6975400000
A0A3Q2U2L2	ENSGALP00000058427	VPS16 core subunit of CORVET and HOPS complexes	VPS16	22.4272	21.44	20.3685	23.6327	22.9751	22.9817	22.8257	22.5572	23.4301	26.2716	22.4456	22.8397	22.6642	22.7907	23.0995	22.6531	21.7942	24.8088	22.4355	23.0594	21.8464	22.9321	23.5955	22.6053	20.2367	20.4109	22.208	22.6845	22.8297	22.9683	22.7239	22.7886	0.364883	0.899091	0.47081	0.0354351	0.410986	0.95184	0.0253079	A0A3Q2U2L2;A0A1D5PZL3	14	27	91.359	0.0005144	41.811	1378700000
A0A3Q2U2R1	ENSGALP00000048555	C-terminal binding protein 1	CTBP1	24.3525	24.5667	24.7402	21.8525	25.1297	24.8561	25.3199	25.4482	23.7232	25.118	25.2583	25.4123	25.2192	25.3037	25.4449	25.4422	24.8704	24.9875	24.9054	23.1945	23.5899	24.9206	23.3547	25.3379	24.4175	24.8112	23.8639	24.9356	24.637	25.0303	25.2443	25.5344	0.416262	0.0758091	0.0514423	0.75724	0.214389	0.968531	0.142249	A0A3Q2U2R1;A0A3Q2U748;A0A1D5P770	16	50.5	46.845	0	245.11	11348000000
A0A3Q2U2Y3	ENSGALP00000068556	LAIKA domain-containing protein	A0A3Q2U2Y3_CHICK	24.4068	23.6745	23.5286	24.9164	24.7858	24.8641	24.7386	24.8487	23.4101	23.8432	24.5409	24.9305	24.8777	25.096	24.5674	24.6814	24.6472	24.2367	24.4526	24.7756	24.9365	24.4534	24.9992	24.6588	19.8527	23.6733	25.1132	24.4164	24.6311	24.5107	24.614	24.9967	0.599144	0.325484	0.0304537	0.293032	0.784478	0.385796	0.343647	A0A3Q2U2Y3;A0A3Q2TRP3	12	30.7	53.306	0	103.35	4481100000
A0A3Q2U2Y6	ENSGALP00010040772	succinate dehydrogenase complex subunit C	SDHC	24.6356	24.043	23.2656	25.0908	23.6533	24.1374	24.4744	24.073	23.2715	24.3757	24.1493	24.43	24.0454	23.9796	24.1906	23.9051	24.3158	23.917	24.1966	21.2272	22.6603	24.0038	22.8556	24.0615	23.0317	23.9201	24.1051	24.2846	24.668	24.2356	24.1279	24.3574	0.168625	0.281271	0.775372	0.120789	0.500065	0.509428	0.708804	A0A3Q2U2Y6	7	62.1	15.361	0.00041719	25.29	2952900000
A0A3Q2U335	ENSGALP00000066087	ADF-H domain-containing protein	A0A3Q2U335_CHICK	25.4148	24.7557	25.416	23.1809	26.2834	26.1369	25.8161	26.1032	25.3644	25.4896	25.5148	26.0195	26.0409	26.0293	26.1917	25.8906	25.6728	25.7719	25.8339	22.9753	23.0243	26.0714	22.7116	25.7954	25.3836	25.4817	24.8858	25.6223	26.1246	26.2074	25.8381	26.2504	0.250679	0.0352182	0.142163	0.385495	0.185738	0.7139	0.074324	A0A3Q2U335	8	71.8	13.208	0	323.31	21134000000
A0A3Q2U340	ENSGALP00000019007	cytoplasmic linker associated protein 1	CLASP1	22.0547	22.5895	22.0815	25.8213	25.9766	21.9809	21.9005	21.9885	24.2448	25.6741	22.1732	21.8344	21.6865	21.9867	22.0921	21.8176	22.2657	21.9595	22.2663	25.767	21.3534	21.9881	24.0203	22.8065	21.966	21.8079	23.4607	22.9115	21.44	21.8103	21.7834	21.7772	0.420973	0.304525	0.130405	0.748192	0.840605	0.395536	0.585777	A0A3Q2U340;E1BVC3;A0A3Q2U411;A0A1D5NYY2;A0A1D5P7I0	16	17.2	161.5	0.00050277	39.801	679690000
A0A3Q2U374	ENSGALP00000068750	uncharacterized LOC107050604	LOC107050604	25.0781	24.9912	25.0891	25.3795	24.5988	24.5383	24.4406	24.7693	25.1838	25.1608	24.7302	24.6296	24.5761	24.5177	24.7969	24.6197	24.6034	25.0103	24.6235	24.6682	24.5029	24.5691	24.8213	24.7039	25.1425	24.6355	25.2404	24.6824	24.4187	24.7176	24.6875	24.4563	0.167137	0.866964	0.000145213	0.321535	0.157336	0.919632	0.0752713	A0A3Q2U374;A0A3Q2U289	11	40	39.914	0	106.45	7002100000
A0A3Q2U387	ENSGALP00010022802	septin 8	SEPTIN8	23.4013	23.9781	23.7172	22.4117	24.8304	24.4054	24.3871	23.9358	23.7199	24.5368	23.7329	24.3245	24.0393	24.5236	24.6482	24.2098	23.9269	23.7329	24.0781	21.7121	24.2725	24.2946	24.8236	23.9677	24.2063	23.7393	23.6614	24.0008	24.1718	24.2812	24.6647	24.3477	0.765087	0.118321	0.00148538	0.895758	0.843184	0.114029	0.771947	A0A3Q2U387;A0A1D5P7L6;A0A1D5PIY2	12	39.9	51.855	0	105.15	3767800000
A0A3Q2U396	ENSGALP00000073155	ArfGAP with coiled-coil, ankyrin repeat and PH domains 2	ACAP2	22.6703	23.4767	22.9591	23.1081	23.2871	26.2728	21.9947	23.4233	23.2627	23.3864	22.9412	23.1672	23.7799	23.2932	23.2315	23.2471	23.0567	26.8811	23.1904	23.433	19.6833	23.064	20.8443	23.3369	23.1292	23.4867	22.1165	23.1373	23.6155	23.5249	23.1307	23.4735	0.500718	0.848553	0.519945	0.64427	0.0912556	0.151084	0.04686	A0A3Q2U396;A0A3Q2UML5	14	25.6	92.762	0	88.658	1210400000
A0A3Q2U3C3	ENSGALP00000068973	transmembrane 9 superfamily member 3	TM9SF3	24.2868	23.2168	24.9009	21.2229	23.3879	22.7757	22.7313	23.2467	22.4441	23.3642	23.3244	23.4846	23.3506	23.2805	22.9624	23.1938	23.413	22.6034	23.1117	23.7338	24.0079	22.9023	22.9058	21.566	23.4253	24.5789	23.1251	23.4752	23.211	23.0911	23.3177	23.4187	0.869712	0.487319	0.320732	0.390344	0.691105	0.718381	0.689145	A0A3Q2U3C3;F1NRG5	9	18	63.018	0.00039857	22.248	1918300000
A0A3Q2U3D6	ENSGALP00000072749	kinectin 1	KTN1	25.5729	25.8494	25.9807	26.6861	27.0804	27.0276	26.8972	26.9546	25.061	25.8496	26.6221	26.72	26.7544	26.8389	26.7856	26.8588	26.7173	26.2573	26.7863	26.0758	26.8341	26.975	27.0435	26.698	25.3909	26.2412	26.0424	26.5659	27.0541	27.0282	26.7617	26.9055	0.417173	0.388389	1.42e-05	0.709654	0.470476	0.686604	0.240246	A0A3Q2U3D6;E1C2P9;A0A3Q2UDX5;A0A1D5P9E9	66	52.1	152.92	0	323.31	43778000000
A0A3Q2U3E6	ENSGALP00000069060	interleukin enhancer binding factor 3	ILF3	23.6903	24.3436	24.0393	23.0507	24.6705	24.7487	24.6135	24.8118	23.151	23.1892	24.6204	24.4425	24.553	24.645	24.7545	24.6382	24.631	24.2651	24.6734	24.707	24.9764	24.3885	24.4561	24.5323	23.4269	24.0367	24.0245	24.3013	24.3842	24.5965	24.4144	24.69	0.260487	0.22786	0.000311686	0.21958	0.0507851	0.452115	0.224227	A0A3Q2U3E6;A0A3Q2TRP9;A0A3Q2TRZ9;A0A1D5PR95;A0A3Q2U573	28	37.6	90.037	0	189.2	12006000000
A0A3Q2U3I1	ENSGALP00010024594	epsin 2	EPN2	24.3822	24.3073	24.7009	24.5515	23.6511	24.0667	20.5244	24.2153	24.5491	24.7236	24.3094	24.0504	23.6789	24.1535	24.4519	24.2209	24.5201	24.6831	24.0687	25.6857	22.8768	23.5911	22.9426	24.2631	24.8009	24.6694	23.9252	22.1515	25.01	24.4955	24.401	24.2278	0.71438	0.327913	0.0640285	0.580184	0.422208	0.0175571	0.470699	A0A3Q2U3I1;A0A3Q3B230;A0A3Q2U2K2;A0A1D5P094;A0A3Q2UI02	7	24.4	52.482	0.00038941	20.864	2698200000
A0A3Q2U3Q5	ENSGALP00000068315	methionine adenosyltransferase 2 like	MAT2L	22.8721	24.1221	25.8091	21.8967	25.2404	25.9533	25.5172	25.362	22.7503	20.0839	25.6004	25.216	25.5943	25.2951	25.5287	25.6119	25.377	25.3236	24.9322	19.8027	25.7542	21.6192	25.9269	25.1352	22.9143	25.7665	25.045	25.0409	25.6068	25.4799	24.975	25.6229	0.845633	0.5687	0.0316499	0.427044	0.310703	0.92326	0.909681	A0A3Q2U3Q5	9	40.5	20.501	0.00039825	22.225	6581400000
A0A3Q2U3U3	ENSGALP00000067830	heterogeneous nuclear ribonucleoprotein A2/B1	HNRNPA2B1	27.7957	27.3591	27.6088	27.3232	27.8048	27.6534	27.2455	27.8453	27.5354	27.6333	27.4075	27.5149	27.5245	27.6453	27.5736	27.4482	27.3688	27.3786	27.8009	27.1801	28.0366	27.7037	27.7531	27.6087	27.7169	27.4041	27.3111	27.6515	27.3774	27.823	27.4394	27.3319	0.977604	0.336504	0.125794	0.71694	0.549	0.121309	0.338289	A0A3Q2U3U3;Q5ZME1;A0A3Q2U0R8;F6T6F1;A0A1D5PVH5	27	63	36.259	0	323.31	89329000000
A0A3Q2U3V9	ENSGALP00000066378	beta-microseminoprotein-like	LOC100858647	26.9748	28.4404	27.9509	28.0338	26.9066	25.7964	26.8156	27.0396	27.8152	27.6034	27.9049	27.4636	26.7193	27.2209	27.2853	27.9305	23.8964	27.067	27.1383	28.4331	27.0242	24.3179	22.2405	27.7339	27.2502	26.9244	28.7265	27.6905	27.4397	27.626	27.6067	27.1511	0.173464	0.0446859	0.0821881	0.136568	0.944156	0.275692	0.858296	A0A3Q2U3V9	7	65.5	12.421	0	125.86	17630000000
A0A3Q2U4H1	ENSGALP00000066574	extended synaptotagmin 1	ESYT1	24.3751	24.5022	24.2482	21.868	25.4885	25.5815	25.2619	25.4198	23.6822	24.3237	25.2625	25.4194	25.1341	25.4406	25.0816	25.5395	25.1494	25.1111	25.2723	24.451	24.5398	25.0585	24.7993	25.2884	23.3527	24.4705	24.0553	25.2013	25.2997	25.188	25.4534	25.4374	0.677711	0.593761	0.00105965	0.2342	0.152602	0.923416	0.0204549	A0A3Q2U4H1	33	41.1	114.18	0	323.31	25516000000
A0A3Q2U4J3	ENSGALP00000066600	plexin B2	PLXNB2	22.2173	25.1122	24.3293	24.3581	23.0543	21.0953	22.7865	22.6471	22.9104	23.4561	22.9205	22.6492	22.7025	22.916	22.6336	23.4321	23.6711	23.3585	23.4317	23.802	22.0635	22.381	24.4441	23.4413	22.6754	23.1594	22.5519	22.9438	22.9704	22.6461	23.5022	22.8301	0.871866	0.198144	0.0568954	0.741577	0.191936	0.0390093	0.373129	A0A3Q2U4J3;A0A1D5NYA7	28	24.3	202.21	0	56.672	2421900000
A0A3Q2U4K3	ENSGALP00000069373	SEC63 domain-containing protein	LOC112530170	22.9074	23.465	23.4868	24.1762	25.031	24.7414	24.8929	24.7529	19.6536	23.6109	24.2018	24.5496	24.4152	24.6076	24.2904	24.6746	24.5219	24.4906	24.4054	26.1661	23.4785	24.2008	23.9336	24.4463	23.5679	24.1497	23.2321	24.2998	23.9543	24.2912	24.4909	24.5669	0.368181	0.217721	0.0677574	0.945083	0.0204396	0.244259	0.34381	A0A3Q2U4K3	10	40.4	26.483	0	195.19	3279800000
A0A3Q2U4X3	ENSGALP00010024517	AKT serine/threonine kinase 1	AKT1	24.1812	24.1972	22.962	24.9969	23.3995	23.2062	23.7499	23.9851	22.0713	21.5985	22.7178	23.6747	23.337	23.482	23.2947	23.2072	23.2661	20.3661	23.2949	21.3133	22.3059	23.4194	22.3298	21.9559	21.2665	23.3503	23.8475	23.019	23.377	23.1888	23.1628	23.3185	0.0237433	0.829676	0.334959	0.00775663	0.661272	0.290565	0.2538	A0A3Q2U4X3;F1NMS0	19	46	55.795	0.00051546	41.935	2532200000
A0A3Q2U554	ENSGALP00000008657	hydroxyacylglutathione hydrolase	HAGH	23.1919	24.1937	24.0511	23.4555	23.8155	23.4468	23.5386	24.0451	23.3162	23.6373	23.141	23.5941	23.5437	23.7142	24.3333	23.2195	23.5557	22.7981	23.7512	19.877	23.1048	23.6248	22.494	23.9627	23.5365	24.0657	23.9809	23.877	23.9445	24.189	23.865	23.1578	0.301896	0.154234	0.355519	0.0505732	0.669372	0.584432	0.278827	A0A3Q2U554;A0A1D5P901	11	46.7	33.435	0	108.96	4165700000
A0A3Q2U578	ENSGALP00000069661	Histone H3	A0A3Q2U578_CHICK	29.1041	30.3197	28.2601	29.0414	30.8164	30.0732	30.3002	30.8029	28.9101	29.8953	30.2371	30.4928	30.603	30.3353	30.0256	30.3233	30.0383	30.4475	30.1925	30.6021	31.0538	30.1616	30.8712	30.9626	29.3837	29.585	28.6875	29.6729	30.4528	30.2695	30.4736	30.1725	0.212035	0.206912	8.52e-05	0.00894089	0.659948	0.651209	0.0438408	A0A3Q2U578;A0A452J857	9	42.9	10.927	0	50.216	265770000000
A0A3Q2U596	ENSGALP00000000639	lamin A/C	LMNA	26.5621	27.3804	26.2763	27.3571	27.8427	27.6142	27.474	27.9468	25.9946	27.1847	27.6179	27.4472	27.5263	27.6972	27.4022	27.9349	27.7094	27.2584	27.878	28.0457	28.0203	27.1897	28.1188	27.7541	26.6122	26.9716	26.4756	27.262	27.2429	27.5711	27.7481	27.4187	0.404234	0.0815833	0.00157573	0.0451288	0.255745	0.538729	0.159159	A0A3Q2U596;F1NP51	53	60.6	73.683	0	323.31	118970000000
A0A3Q2U5G8	ENSGALP00000069752	Uncharacterized protein	A0A3Q2U5G8_CHICK	24.4417	24.3481	24.3793	23.0952	24.6782	24.3886	24.3054	24.2624	24.4612	23.9091	24.3565	24.2031	24.6764	24.3799	24.5966	24.286	24.3453	24.6479	24.1954	21.8897	23.3184	24.6917	24.1735	23.9438	24.6957	24.4641	24.0341	24.4528	24.461	24.2768	24.0383	24.2359	0.375288	0.181491	0.393349	0.447371	0.546672	0.53061	0.684369	A0A3Q2U5G8	8	30.2	39.877	0	76.484	5554500000
A0A3Q2U5L2	ENSGALP00000050283	casein kinase 2 alpha 2	CSNK2A2	23.3283	23.5697	24.3185	24.4073	24.034	23.6306	23.0382	23.0776	24.0933	22.4368	22.736	23.4108	23.2415	23.6596	23.4462	23.3487	23.035	25.4835	22.7197	21.5787	23.9765	23.5422	23.2265	23.2061	23.4029	23.9966	24.0641	22.9139	23.4401	23.6349	23.0621	23.7172	0.853055	0.70884	0.959418	0.289371	0.732362	0.77396	0.286758	A0A3Q2U5L2	12	45.7	43.191	0	47.451	1739600000
A0A3Q2U5M7	ENSGALP00010015494	ribulose-5-phosphate-3-epimerase like 1	RPEL1	24.0423	22.5655	24.2049	22.4487	26.0165	23.7159	23.5694	23.3681	23.9383	23.9704	23.6468	23.6378	23.4134	23.7214	23.7152	23.5297	23.3593	23.5967	23.3855	23.4802	22.2005	24.0727	22.5553	23.4095	22.4323	23.5655	24.0709	23.5335	23.499	23.5236	23.1782	23.5075	0.124052	0.818594	0.774052	0.679587	0.3005	0.516824	0.13759	A0A3Q2U5M7	6	36.3	37.028	0	80.406	2832800000
A0A3Q2U5M8	ENSGALP00000066968	Ig-like domain-containing protein	A0A3Q2U5M8_CHICK	25.3546	27.0983	25.2899	27.3437	25.5445	26.3134	24.199	22.7456	25.9331	26.4078	25.3716	25.7923	25.9524	22.9758	24.3717	25.255	25.3351	25.6294	26.3172	27.5579	23.7588	26.3113	24.2717	24.0128	25.4601	25.8774	26.8185	26.2563	24.8846	25.4063	22.8564	24.687	0.934717	0.654912	0.000582753	0.886963	0.768182	0.841361	0.818031	A0A3Q2U5M8	5	69.3	10.279	0	54.498	4606600000
A0A3Q2U5M9	ENSGALP00000067985	glycogen [starch] synthase, muscle-like	LOC107050456	25.2776	24.4083	24.8979	23.9063	21.2643	26.0581	25.157	25.3734	20.8642	22.8207	25.1047	23.6438	25.4953	25.8506	25.5296	25.5741	25.0234	25.0793	25.1468	22.4794	19.5844	25.6304	21.8251	21.219	20.5386	25.2046	22.5485	24.9209	26.384	25.7984	25.5007	26.0896	0.381342	0.312993	0.26911	0.190829	0.379313	0.00289866	0.321041	A0A3Q2U5M9;A0A3Q2UIK1;A0A3Q2TZX8	14	19.3	89.969	0	86.439	4892600000
A0A3Q2U5Q3	ENSGALP00010016564	hook microtubule tethering protein 3	HOOK3	23.3101	22.8541	23.0374	22.4924	23.2216	23.4591	23.4391	23.6769	22.679	22.8467	23.4439	23.1401	23.5485	23.3578	23.3445	23.3786	23.2907	23.6064	23.4487	23.4048	22.9894	23.4413	24.8334	23.0636	22.1017	23.2468	22.9871	23.4758	22.9663	23.4109	23.5048	23.3871	0.430501	0.264306	0.0272114	0.189734	0.515526	0.902568	0.548509	A0A3Q2U5Q3;F1NKH3;A0A3Q3AI01;A0A3Q2UA27	10	20.6	80.579	0	68.065	2737800000
A0A3Q2U5W6	ENSGALP00000069889	plectin-like	LOC107050955	23.399	23.3959	22.6966	21.2237	23.8035	24.4371	24.2676	24.2332	23.6087	23.2315	24.297	23.9415	24.0359	23.9805	24.2095	24.0161	23.988	23.6838	24.2792	24.2414	26.2043	23.7549	25.9645	23.928	23.6411	23.1016	22.2986	23.9757	23.9319	24.3316	24.0315	24.5129	0.0782443	0.547014	0.000877704	0.015162	0.946618	0.231591	0.207456	A0A3Q2U5W6;A0A3Q2UFB1	17	33.7	78.325	0	226.12	4423500000
A0A3Q2U611	ENSGALP00010039303	arginyl aminopeptidase	RNPEP	25.497	24.9954	26.1838	23.9799	25.5575	24.3727	25.1402	25.2638	25.6982	25.695	24.8492	24.9065	25.3076	25.4202	25.5455	24.3408	25.0514	25.3616	24.9581	23.5498	24.9671	25.6483	25.0086	24.3639	25.7539	25.9479	25.5011	25.1275	25.2796	25.2378	24.4107	24.6524	0.574103	0.276965	0.461494	0.517431	0.809656	0.246644	0.298812	A0A3Q2U611;F1NS13;A0A3Q2U7G9	29	43.2	102.25	0	273.69	23164000000
A0A3Q2U656	ENSGALP00000069975	sorting nexin 4	SNX4	21.3906	23.5237	25.1549	25.3029	21.7808	21.5111	22.1588	22.1999	21.7671	24.3289	22.9445	22.1668	24.8853	22.021	22.2585	21.953	22.1238	22.3321	22.4622	23.3894	24.232	21.4771	24.0229	22.4509	21.0163	24.1852	22.3813	22.5704	22.1145	22.0403	22.6302	22.3143	0.582971	0.549143	0.291213	0.698343	0.19508	0.474794	0.116012	A0A3Q2U656;E1BQF6	10	28.4	46.734	0.00040241	22.98	938980000
A0A3Q2U6M0	ENSGALP00000040651	ciliary neurotrophic factor receptor	CNTFR	26.5711	25.2167	26.2633	22.2759	23.8468	24.036	24.6154	25.0671	26.1757	25.9024	25.0456	25.2593	24.3593	24.6339	24.938	24.741	25.5237	25.4092	25.6526	25.4649	24.867	24.0502	24.685	25.0841	25.816	25.8588	25.8352	25.0985	24.5131	24.4017	25.044	24.7819	0.485827	0.402833	0.00499158	0.570475	0.865419	0.745994	0.92083	A0A3Q2U6M0;A0A1I7Q448;A0A3Q2UIS1;A0A3Q2ULF7;A0A3Q2U2H9	8	28.3	42.795	0	209.76	9750800000
A0A3Q2U6W6	ENSGALP00000067398	heterogeneous nuclear ribonucleoprotein U like 1	HNRNPUL1	23.3017	24.1193	23.2172	22.747	23.959	23.6237	23.6232	23.8542	21.955	22.8916	23.5874	23.4532	23.8785	23.6714	23.8006	23.7154	23.836	23.5975	23.7177	22.7673	23.9741	23.8309	22.9243	23.7049	22.7746	23.0993	22.8341	23.477	23.4687	23.5805	23.7182	23.6635	0.861422	0.197239	0.00457088	0.920802	0.398696	0.196598	0.926736	A0A3Q2U6W6	10	20	92.862	0	47.711	2565300000
A0A3Q2U743	ENSGALP00000070247	A2M_recep domain-containing protein	A0A3Q2U743_CHICK	25.2836	27.0898	25.3491	26.8271	23.7806	23.9373	24.3313	24.1914	25.7539	25.9535	25.2028	25.2923	23.2888	25.0349	25.7688	24.8723	25.1843	25.2674	25.6933	26.1588	24.9137	23.8807	24.2858	25.4297	26.1573	25.551	26.5137	24.9756	24.1208	25.7038	25.4603	24.3532	0.673801	0.551381	7.64e-05	0.68238	0.301408	0.193985	0.235001	A0A3Q2U743;A0A1D5PCD2;A0A3Q2U6J1;A0A3Q3AU25;A0A3Q2UCY5;A0A3Q2TX90	20	40.3	61.085	0	109.01	11410000000
A0A3Q2U753	ENSGALP00000074165	uncharacterized LOC769729	LOC769729	24.5341	24.2189	24.4055	22.3275	24.7935	24.6292	24.1082	24.5346	23.484	22.1743	24.0126	24.4626	24.5065	24.6961	24.9902	24.5896	24.1821	24.4606	24.4098	24.2868	24.3641	24.7643	24.3574	24.2062	24.5705	23.9914	23.9657	23.6906	24.1296	24.9096	24.4228	24.3079	0.42835	0.60103	0.00817608	0.898751	0.105765	0.312446	0.785779	A0A3Q2U753;A0A3Q2UIJ5	3	17.7	19.632	0.00030012	9.6573	3706600000
A0A3Q2U784	ENSGALP00000070288	small nuclear ribonucleoprotein D2 polypeptide	SNRPD2	24.0367	24.3996	24.0341	20.8478	25.1228	25.3843	25.0486	25.3884	23.9626	24.3661	25.1791	24.7339	24.9758	25.164	24.8247	24.8882	24.8495	24.7497	25.0448	22.3293	25.0161	24.4132	24.9411	25.0104	24.2621	24.3983	24.0014	24.6358	25.1383	24.9664	24.7189	25.0692	0.791183	0.303155	0.0037501	0.505932	0.349382	0.201426	0.17485	A0A3Q2U784	6	31.5	16.22	0	150.24	7891700000
A0A3Q2U787	ENSGALP00000070350	Reticulon	RTN3	24.1173	24.2781	25.8286	22.8888	23.4866	25.8389	24.5835	23.9895	23.1928	24.5165	24.3698	25.6969	24.6281	24.7936	24.5292	24.1879	24.2541	23.9616	24.7258	22.3131	24.7041	24.8932	23.5919	23.9702	24.0371	23.6561	24.2547	25.4564	26.0548	24.8458	25.5147	25.012	0.948399	0.1472	0.160606	0.270412	0.337878	0.731714	0.607863	A0A3Q2U787;A0A3Q2UDA0;A0A3Q2TYZ8;A0A3Q2UCK2;A0A3Q2TY49	2	9.5	25.988	0.00033047	13.211	3636400000
A0A3Q2U7F4	ENSGALP00000067566	protein phosphatase 6 regulatory subunit 3	PPP6R3	22.5216	20.7867	22.866	21.9185	23.1114	23.2258	23.0439	23.1098	22.6984	21.4107	22.8568	22.9333	23.3331	23.0959	23.3222	23.1051	22.8703	22.0868	22.8218	23.9984	25.9573	23.0513	23.3196	24.3989	23.1328	23.054	23.6395	23.0509	23.1644	23.251	24.9538	23.2412	0.0068075	0.789235	0.00312286	0.462819	0.876334	0.286573	0.681473	A0A3Q2U7F4	13	18.9	99.761	0.0005102	40.961	1522700000
A0A3Q2U7I7	ENSGALP00000070384	RuvB-like helicase	LOC107051177	24.0347	23.8064	23.9367	23.7993	24.8926	25.4305	25.1589	24.998	22.7674	23.8439	24.8028	25.033	24.9258	25.2091	25.0947	25.1653	24.7714	24.6861	25.0525	23.3336	24.6589	24.9967	24.7915	25.0044	23.7169	24.211	23.7125	24.723	24.7017	25.1418	24.7487	24.9476	0.917441	0.833588	7.44e-05	0.453657	0.16766	0.831898	0.385994	A0A3Q2U7I7;A0A1D5PII6	26	54	51.043	0	145.38	14919000000
A0A3Q2U7R8	ENSGALP00000070528	galectin 2	LGALS2	23.3385	26.5729	25.1114	22.7933	25.1254	24.2177	25.2389	24.4057	23.3696	21.7242	23.7507	25.6667	24.6647	24.817	25.1421	24.6183	24.7165	24.4526	24.8653	23.3688	24.8802	25.6995	24.7704	24.647	24.4833	24.4969	24.681	23.7822	24.4136	25.3049	25.0075	23.2216	0.688961	0.367982	0.115702	0.851841	0.615688	0.792154	0.315862	A0A3Q2U7R8;E1C0Z4	9	64.1	14.702	0	67.283	7137200000
A0A3Q2U7V2	ENSGALP00010005316	GIPC PDZ domain containing family member 1	GIPC1	22.6761	23.1194	22.8121	25.1757	22.7588	22.6581	22.4522	22.6469	24.052	24.4274	24.4301	23.4058	22.8038	22.7731	23.1876	22.8185	22.7024	21.625	22.9764	22.2199	24.7004	21.7198	22.8494	22.8029	23.0243	22.787	22.5514	21.4857	23.0211	22.4884	27.1117	22.6256	0.364914	0.245451	0.99306	0.986812	0.0132492	0.81827	0.476263	A0A3Q2U7V2;A0A3Q2UCX4	6	15.5	55.056	0.00049505	38.515	1075000000
A0A3Q2U7V5	ENSGALP00010014639	transmembrane protein 14C-like	LOC420860	24.5534	24.1841	19.4674	23.3795	21.8344	24.0508	24.5489	24.2484	24.2436	23.4516	23.8682	24.3894	20.6	23.9017	24.5487	24.4005	23.9496	23.8824	24.1095	22.364	24.6108	24.6665	21.4864	23.9898	24.7937	23.853	24.0298	24.3657	24.5386	24.5742	24.2108	24.3809	0.283738	0.245924	0.820006	0.733983	0.945355	0.474903	0.440907	A0A3Q2U7V5	2	39.6	10.986	0.00038625	20.286	2213900000
A0A3Q2U7Y4	ENSGALP00000070956	SUMO1 activating enzyme subunit 1	SAE1	24.7012	24.1215	24.8242	23.5622	24.0217	24.6055	24.794	24.7843	24.6852	23.7758	24.9607	24.4368	24.5839	24.7282	24.7915	24.7847	24.3774	24.2358	24.5572	24.2424	25.036	24.6632	24.9121	24.4311	24.3336	24.6654	24.6704	24.6096	24.5264	24.7099	24.5777	24.6768	0.572374	0.384286	0.0482468	0.58898	0.921503	0.463564	0.442456	A0A3Q2U7Y4;A0A3Q2TV78;A0A3Q2UHL9	17	60.3	37.523	0	59.639	8555300000
A0A3Q2U825	ENSGALP00010042369	ribosomal protein S28	RPS28	26.7933	24.6317	26.2156	24.6607	27.7885	27.6391	27.1317	27.5907	23.2912	26.9027	27.3562	27.0536	27.7143	27.1596	22.433	27.2712	21.6344	24.2836	24.4565	22.7759	27.5605	27.2697	27.4895	27.2531	27.2122	21.5351	26.1139	27.4882	28.0477	27.8961	26.8339	27.3167	0.48634	0.487335	0.00185051	0.168326	0.0865331	0.0828399	0.930743	A0A3Q2U825	6	44.9	7.8409	0	97.867	18270000000
A0A3Q2U839	ENSGALP00010039355	proteasome 26S subunit, ATPase 5	PSMC5	25.8419	25.5645	25.9644	26.0949	26.035	25.8346	25.7731	25.7415	26.3279	25.7051	25.9269	25.6332	25.7356	25.6523	25.8361	25.6195	25.7909	25.9131	25.6595	24.4793	25.5071	25.8252	25.3888	25.5358	25.7277	25.8033	25.9832	25.8546	25.5998	25.6691	25.6482	25.7964	0.0694975	0.346342	0.51786	0.155462	0.721114	0.298052	0.808113	A0A3Q2U839;F1NU79;A0A3Q2TZA6	27	63	47.594	0	323.31	22774000000
A0A3Q2U8F1	ENSGALP00010026244	Rho GTPase activating protein 17	ARHGAP17	24.4487	24.1519	24.6024	23.9999	24.8197	24.9503	25.2247	25.1255	24.5935	23.6651	24.6576	25.1868	25.1502	25.5258	25.116	24.6797	24.8567	24.7103	24.7525	24.78	25.0175	25.0952	24.8741	24.6379	24.5306	24.6323	23.9339	24.6333	24.7578	25.1148	24.8373	24.9058	0.9245	0.944373	0.000257948	0.1564	0.122802	0.655811	0.298786	A0A3Q2U8F1;A0A3Q2U7Q5;A0A3Q2U8M0;A0A1D5P8B1	13	24.2	91.216	0	178.69	8033200000
A0A3Q2U8K0	ENSGALP00000070835	Uncharacterized protein	A0A3Q2U8K0_CHICK	24.0929	25.824	24.8773	23.6145	23.3892	20.7338	22.6356	22.9359	25.2967	25.3701	24.2557	22.6348	24.3415	22.6581	23.9903	22.4597	24.8396	24.0532	24.9128	27.595	23.0621	22.7412	23.0777	23.8571	24.1183	25.6113	26.1999	24.3335	22.8487	23.9172	23.6575	23.6604	0.124103	0.601695	8.85e-05	0.65094	0.734347	0.239872	0.721335	A0A3Q2U8K0	8	44.1	33.165	0.00039952	22.419	3476300000
A0A3Q2U8X6	ENSGALP00010007723	dynein light chain Tctex-type 1	DYNLT1	23.2753	24.7296	24.4188	24.0782	24.8772	24.6826	24.6298	24.3537	22.9781	24.3456	25.005	24.8472	24.5507	24.788	24.9086	24.5094	24.3797	24.6056	24.2789	22.5527	24.1435	24.8078	24.3404	24.4369	24.7186	24.4406	21.175	24.6343	24.8251	24.8564	24.3633	24.7317	0.430546	0.815179	0.0534289	0.882322	0.652385	0.757612	0.612953	A0A3Q2U8X6;F1P561	2	30.1	12.408	0	133.14	4072700000
A0A3Q2U939	ENSGALP00010028861	protein arginine methyltransferase 3	PRMT3	22.8692	22.7822	22.5948	22.4554	23.019	23.2721	22.6867	22.5256	23.1716	23.5615	22.7841	22.6423	22.986	22.7537	22.3084	22.5914	22.4386	22.5589	22.5909	22.3345	23.1464	22.9579	20.3862	22.379	24.9496	22.5729	22.5524	22.3832	22.1782	22.367	22.3452	22.771	0.290028	0.310245	0.238894	0.476913	0.415815	0.293171	0.879741	A0A3Q2U939;F1NYG2	4	14.2	57.55	0.00029138	8.8132	1039700000
A0A3Q2U968	ENSGALP00010024292	integrin, alpha D	ITGAD	23.7273	22.0652	22.0031	24.1695	22.9522	23.5564	23.9945	24.235	22.3937	22.8965	23.7644	23.8289	23.8548	24.3963	24.0896	23.7225	21.8987	23.3066	21.944	22.4099	23.8074	24.1244	23.0579	23.386	22.9749	22.7571	21.6043	22.9115	23.5296	23.8026	23.5898	24.724	0.13357	0.273374	0.000238502	0.940058	0.266814	0.794268	0.963176	A0A3Q2U968;A0A1D5PYR9	27	33.5	110.93	0	124.61	4328000000
A0A3Q2U983	ENSGALP00000068177	pyruvate carboxylase	PC	23.8334	23.0626	22.6165	24.4764	24.1037	23.331	22.3967	22.9375	22.8159	23.7325	22.3695	24.3346	22.7275	22.2528	23.345	23.7409	23.1272	23.0411	23.8236	22.0954	22.2483	24.0097	21.2872	27.1371	20.8052	23.8732	24.1242	25.0532	23.0409	23.0317	23.3438	23.4007	0.85114	0.832922	0.907022	0.853725	0.587247	0.621696	0.615231	A0A3Q2U983	12	58.4	34.402	0	88.99	2734200000
A0A3Q2U9K8	ENSGALP00000071013	phosphoenolpyruvate carboxykinase 2, mitochondrial	PCK2	22.0397	23.3294	23.0978	21.5583	24.4781	22.7671	23.973	18.784	23.9829	27.3259	19.3099	20.1477	20.5682	19.117	19.185	24.9307	23.1797	23.3434	24.0361	24.518	22.3497	20.3869	17.9716	28.2495	20.4311	26.3871	27.3221	27.3516	18.1498	24.0267	21.2839	18.6723	0.431121	0.722143	0.0581001	0.759604	0.268279	0.228046	0.702919	A0A3Q2U9K8	26	77.8	45.096	0	323.31	12651000000
A0A3Q2U9L1	ENSGALP00000068258	Uncharacterized protein	A0A3Q2U9L1_CHICK	25.9749	26.3723	25.4504	24.6698	24.9945	25.9046	23.2509	25.9591	26.3678	26.2777	25.8054	25.5805	25.0485	25.615	26.3057	23.9666	26.4509	26.3644	26.4863	26.3932	25.952	23.8537	25.8044	26.148	26.4902	26.1886	25.4291	25.7873	24.8193	26.0571	24.2288	25.2164	0.374786	0.854559	0.00901015	0.22937	0.656251	0.935315	0.811437	A0A3Q2U9L1	29	67	62.666	0	323.31	32006000000
A0A3Q2U9L4	ENSGALP00000054380	apoptosis inhibitor 5	API5	26.2222	25.0234	26.0722	22.2328	25.561	25.7806	25.666	25.7021	26.0219	25.2958	25.8483	25.5236	26.0485	25.5422	25.7931	25.7542	26.0739	26.0707	25.954	25.9451	25.6124	24.4261	25.8268	25.8016	25.275	25.7685	25.2407	25.651	25.3726	25.7662	25.7233	25.6044	0.62281	0.583398	0.668378	0.241785	0.19208	0.961693	0.179399	A0A3Q2U9L4	22	45.2	58.691	0	323.31	14050000000
A0A3Q2U9M2	ENSGALP00010039993	filamin B	FLNB	27.4385	27.1395	27.504	26.2812	27.102	27.2803	27.2144	26.9804	27.418	27.1297	27.0632	27.0875	26.9994	26.9055	27.268	27.0243	27.0785	27.2694	26.9973	25.086	27.13	27.1012	27.0363	26.9421	27.2384	27.1813	27.2749	26.9869	27.7052	27.1224	27.1257	27.0942	0.559936	0.231716	0.461241	0.218703	0.336674	0.399536	0.780996	A0A3Q2U9M2;A0A1D5PXM1	156	74.1	280.76	0	323.31	266680000000
A0A3Q2U9M9	ENSGALP00010030327	golgin A3	GOLGA3	24.5256	24.4743	21.6301	23.1691	22.1678	22.3177	22.1034	22.2274	23.0595	21.1174	21.8916	21.741	21.9979	22.1066	21.869	21.7509	21.646	22.0612	21.8485	23.381	21.5611	21.9699	22.5739	23.5799	23.7413	22.436	18.469	21.6062	21.7499	22.0192	21.7441	21.7093	0.322726	0.0525435	0.581547	0.749661	0.268852	0.401577	0.443068	A0A3Q2U9M9;E1BXY6	14	14.7	166.48	0.00048333	36.763	765130000
A0A3Q2U9T0	ENSGALP00010028038	potassium voltage-gated channel subfamily A regulatory beta subunit 2	KCNAB2	24.5453	23.2825	25.182	23.9179	25.107	25.2964	24.8473	24.606	24.8409	24.4351	24.5873	25.1427	25.2788	24.9759	25.3019	24.4301	24.6023	24.6196	24.581	25.2828	24.1751	25.1768	24.2598	24.4926	25.0521	25.3518	24.7718	24.6597	25.1274	25.4443	24.5147	25.1012	0.574137	0.0568679	0.205325	0.80627	0.0842319	0.809459	0.205127	A0A3Q2U9T0;A0A1D5NZT5;A0A1D5NXI3;A0A1D5PIY6	13	55.3	40.982	0	168.19	7993300000
A0A3Q2UA96	ENSGALP00010042047	chaperonin containing TCP1 subunit 3	CCT3	27.8754	27.7606	27.9434	27.1363	27.8398	28.1487	27.9663	27.8578	28.181	27.3723	27.9298	27.8073	27.8925	27.8692	28.1087	27.882	27.7524	27.8937	27.7279	26.3229	27.7087	28.1935	27.6103	27.7241	27.8932	27.832	28.2278	27.9133	28.0567	27.9736	27.6816	28.0068	0.595345	0.118605	0.144414	0.28546	0.932856	0.246814	0.595578	A0A3Q2UA96;A0A1D5P2D9	39	63.1	68.699	0	323.31	91680000000
A0A3Q2UAA1	ENSGALP00000071086	J domain-containing protein	LOC107049075	23.7011	22.9443	23.2111	20.5005	23.2383	23.3496	23.0137	22.8841	24.5946	23.168	23.3116	22.996	23.3013	23.0483	22.8839	22.7428	22.883	20.4365	22.8706	23.9353	21.2104	23.1703	21.2132	22.8043	22.394	22.8651	22.701	23.0274	23.2412	23.0191	22.6229	23.1154	0.147879	0.133403	0.891388	0.800861	0.880352	0.766167	0.171222	A0A3Q2UAA1	10	43.5	37.995	0.0004268	27.358	1764400000
A0A3Q2UAA5	ENSGALP00000071091	Ig-like domain-containing protein	A0A3Q2UAA5_CHICK	28.3014	29.7196	28.0178	29.0838	25.6073	26.0199	25.9423	26.2441	28.9604	29.1143	28.6338	26.543	25.9367	26.5823	27.0154	26.5734	29.0291	28.6369	29.0762	27.6449	25.8639	26.5515	25.8218	26.2083	28.9949	28.9716	29.6984	28.8406	26.3161	27.2543	26.5752	26.3075	0.338321	0.215692	1.18e-10	0.310994	0.670418	0.26833	0.243678	A0A3Q2UAA5	4	52.6	12.905	0	126.67	48505000000
A0A3Q2UAF8	ENSGALP00000055312	synaptotagmin binding cytoplasmic RNA interacting protein	SYNCRIP	26.92	26.2827	26.7967	26.0635	26.5133	26.5175	26.4213	26.398	26.6782	26.4046	26.478	26.4635	26.3773	26.2864	26.3893	26.3919	26.5586	26.8253	26.4695	25.6651	26.6106	26.1696	26.4703	26.3441	26.9431	26.6589	26.3935	26.4577	26.077	26.3287	26.1928	26.2185	0.505034	0.84759	0.123983	0.687357	0.607562	0.171716	0.37077	A0A3Q2UAF8;A0A1D5PJG4;F1NZU2	25	42.7	69.609	0	323.31	24872000000
A0A3Q2UAH3	ENSGALP00010037584	upstream binding transcription factor, RNA polymerase I	UBTF	22.7596	25.4024	25.0133	25.7323	23.6725	23.539	23.4837	23.5002	22.2531	22.6087	23.3691	23.4512	23.5455	23.3083	23.4099	23.4133	23.2587	22.8312	23.406	24.169	22.6632	22.9411	22.6768	23.6847	22.9194	24.9632	21.6784	23.4109	22.8801	23.1355	23.1971	23.0859	0.0897816	0.070192	0.245629	0.0970881	0.936295	0.0831182	0.196515	A0A3Q2UAH3;A0A3Q2U943;A0A1D5P0C5	16	23.6	82.314	0	113.29	2327500000
A0A3Q2UAH8	ENSGALP00010003711	dedicator of cytokinesis 1	DOCK1	22.4915	22.1781	22.9195	23.4468	22.6724	22.2007	21.7751	22.643	22.9897	24.4055	22.449	25.6158	22.1325	22.3669	23.2099	22.7495	22.4629	22.3513	22.7314	19.8358	23.5021	22.209	22.4936	24.2502	23.4889	24.6297	23.6015	22.92	21.9897	26.4708	23.0797	21.8552	0.804833	0.0446268	0.658034	0.692199	0.117261	0.154235	0.64229	A0A3Q2UAH8;A0A1D5NWG7	20	15.3	213.74	0.00043573	28.828	816290000
A0A3Q2UAM0	ENSGALP00010029377	integrator complex subunit 7	INTS7	24.817	24.3445	23.556	23.2839	21.5409	22.3769	21.7992	21.8433	21.4882	23.8573	21.7781	21.839	21.8688	21.8721	22.0527	21.9497	21.6501	23.9982	21.7116	24.3957	24.3658	21.6239	21.6088	21.5339	22.4306	22.3184	22.1359	21.6697	21.8471	22.1745	21.6894	21.9073	0.520174	0.0270256	0.012772	0.666942	0.226293	0.0823048	0.271077	A0A3Q2UAM0;F1NPA4	8	12.1	107.95	0.00039047	21.143	758780000
A0A3Q2UAT0	ENSGALP00010026210	CHM, Rab escort protein 1	CHM	23.841	22.4672	24.2529	22.5334	23.1476	23.5998	23.5146	23.3668	24.1279	23.6382	23.6735	23.3978	20.7661	23.4918	23.6379	23.322	23.4273	23.8711	23.218	23.2129	23.8721	24.1884	23.7721	22.5547	23.7458	23.4335	23.6266	23.4067	24.5757	23.526	22.9071	23.4046	0.328539	0.968466	0.580572	0.769591	0.330935	0.257388	0.361602	A0A3Q2UAT0;A0A1D5PAT3;A0A1D5P9D9	10	22.1	73.102	0.00038197	19.602	1669300000
A0A3Q2UB37	ENSGALP00000025506	malic enzyme 1	ME1	27.5245	26.4719	27.3182	25.309	26.3996	25.4782	25.8029	26.0926	27.3248	26.9795	26.1186	26.2135	26.4543	26.2419	26.2509	26.2173	26.8229	27.058	26.8027	24.6104	24.5861	26.2184	25.6333	26.5752	27.5017	27.1134	26.9093	26.3587	25.4339	25.9646	26.2561	26.0752	0.572044	0.2478	0.0123561	0.636674	0.600184	0.902158	0.421664	A0A3Q2UB37;F1P0Y6;A0A1D5P779	33	66	72.704	0	323.31	41678000000
A0A3Q2UB91	ENSGALP00010022471	engulfment and cell motility 2	ELMO2	21.5099	23.3214	22.8475	22.7762	23.7664	23.7789	23.4292	23.6325	22.68	24.2198	23.4077	23.2842	23.5329	23.4259	23.5732	23.3422	23.0462	23.233	23.3737	21.9441	24.0816	23.6526	21.8282	23.0834	23.4577	24.142	23.4265	23.1667	24.118	23.5516	23.2198	23.4224	0.947614	0.0554636	0.103635	0.579979	0.333736	0.16018	0.383534	A0A3Q2UB91;E1C122	17	36.9	82.861	0	85.01	3158200000
A0A3Q2UBF5	ENSGALP00010012593	protein tyrosine kinase 2	PTK2	22.5223	23.2611	23.0106	25.5519	23.7525	23.5937	23.4584	23.699	24.8561	22.5724	23.4273	23.268	23.3042	23.6574	23.4692	23.4704	23.7679	22.3179	23.771	22.4701	24.0654	23.5498	23.9309	23.4211	23.0031	22.958	22.2448	23.3936	23.607	23.4794	23.7585	23.6242	0.372754	0.600787	0.17184	0.918239	0.16224	0.969247	0.876072	A0A3Q2UBF5;A0A1D5NY34;A0A3Q2U9D2	17	22.9	118.98	0	79.518	4614000000
A0A3Q2UBG0	ENSGALP00010026693	N-acetyl-D-glucosamine kinase-like	LOC107051359	24.2166	21.7077	23.7322	22.3722	23.9301	23.4008	23.0972	23.3506	23.5382	23.3428	23.4319	23.2799	23.2855	23.2758	23.5511	23.1195	23.121	23.1279	23.121	24.2359	23.7097	23.7762	22.798	22.8137	23.3927	23.6817	23.7071	22.9758	23.2305	23.6364	23.064	23.5941	0.661041	0.605374	0.833351	0.886898	0.49159	0.552898	0.441366	A0A3Q2UBG0;A0A3Q2UEI1	8	57.4	21.829	0.00041271	24.575	2741800000
A0A3Q2UBJ7	ENSGALP00000041243	histidine triad nucleotide binding protein 1	HINT1	24.0801	24.7946	23.7223	25.8175	23.0341	22.7603	23.1258	23.4326	23.658	25.4032	23.1905	22.5626	20.7989	23.1925	22.702	23.1356	22.9681	22.5375	23.3162	21.6686	25.242	23.1408	23.292	23.236	23.1298	22.9183	23.8115	23.4691	22.7633	23.4051	23.0296	23.1626	0.36361	0.222952	0.116576	0.181966	0.00479194	0.364464	0.178518	A0A3Q2UBJ7;A0A3Q2UCL2;R4GGS3	4	39.2	16.915	0.00041034	24.206	1564600000
A0A3Q2UBV6	ENSGALP00010003267	periostin	POSTN	24.8761	24.3582	23.6957	24.3564	24.768	25.5628	25.4575	24.9546	25.0117	24.5229	24.8213	25.2569	24.1902	25.4006	25.4478	25.4459	25.8344	24.7195	26.1307	25.7094	24.1345	25.0764	24.3213	25.4276	24.3756	24.5862	25.5379	25.3098	25.7748	24.6141	26.169	25.5274	0.108673	0.404378	0.312684	0.623885	0.086919	0.319435	0.0125515	A0A3Q2UBV6;F1N8W3;A0A3Q2UC30;A0A3Q2TUR8;A0A3Q2U321;F1P4N9;A0A3Q2U1B0	27	51.4	89.666	0	323.31	13535000000
A0A3Q2UC74	ENSGALP00000046848	hexokinase 2	HK2	23.5331	23.7454	23.733	20.9458	24.0527	25.0088	24.7337	24.0234	23.5711	24.0784	24.4791	24.428	24.334	24.3595	24.4998	23.924	23.9021	23.9216	23.9914	23.2644	23.6662	24.8122	23.3864	23.6752	24.0444	24.1377	24.1839	23.7844	25.0566	24.7084	23.9055	24.7449	0.628482	0.0364716	0.0163043	0.98921	0.306927	0.333318	0.0561847	A0A3Q2UC74;A0A3Q2UE29;A0A1D5PEV5;A0A3Q2TWI9;A0A3Q2U8S5;A0A3Q2TRS0;A0A3Q2U6V1	37	45.8	110.8	0	185.46	13758000000
A0A3Q2UCF3	ENSGALP00000066930	eukaryotic translation initiation factor 3, subunit G	EIF3G	25.2732	26.1802	25.6007	26.3447	25.6916	24.7236	25.2862	25.8463	25.3998	25.2304	25.8136	25.2774	25.6289	25.4351	25.713	25.3632	25.7581	26.0668	25.4075	22.4233	24.9649	25.7096	25.1088	25.7074	25.6379	25.6703	25.3778	25.7423	25.6572	25.7577	25.5465	25.3239	0.447369	0.521578	0.946234	0.234674	0.421094	0.939687	0.276716	A0A3Q2UCF3;A0A1D5PV41;A0A3Q3AA40	10	38.8	33.647	0	124.03	7385800000
A0A3Q2UCH4	ENSGALP00000072245	cell division cycle 37	CDC37	25.442	25.662	25.5187	25.3274	25.5948	25.6053	25.4469	25.4172	25.3523	24.9203	25.6241	25.0922	25.5783	25.3801	25.5677	25.2236	25.3239	25.3524	25.3738	24.2893	25.69	25.5154	25.7852	25.4206	25.286	25.3034	25.5527	25.4215	25.5713	25.6312	25.165	25.6594	0.779576	0.767402	0.0278111	0.159204	0.265415	0.515156	0.134479	A0A3Q2UCH4	16	26.6	58.882	0	251.59	18311000000
[truncated: 1,283 more rows]
[truncated: 1 more columns]

## Sheet: CORRELATION
Supplemental Fig 1. Correlation coefficient between BMD and CON treatment
	B-D3-1	B-D3-2	B-D3-3	B-D3-4	B-D7-1	B-D7-2	B-D7-3	B-D7-4	CON-D3-1	CON-D3-2	CON-D3-3	CON-D3-4	CON-D7-1	CON-D7-2	CON-D7-3	CON-D7-4
B-D3-1	1
B-D3-2	0.761223	1
B-D3-3	0.837755	0.755728	1
B-D3-4	0.810641	0.747421	0.780416	1
B-D7-1	0.811653	0.798247	0.83998	0.806716	1
B-D7-2	0.753976	0.802254	0.797982	0.721658	0.863189	1
B-D7-3	0.710211	0.806145	0.799806	0.684561	0.83832	0.862599	1
[truncated: 9 more rows]

## Sheet: bmdupregulated
Annotation Cluster 1	Enrichment Score: 3.3395399118668005
[truncated: 67 more rows]

[truncated: 27 more sheets: bmddownregulated, challengeupregulated, challengedownregulated, treatmentXchallengeupregulated, treatmentXchallengedowregulated, BMD Network 1, BMD Network 2, BMD Network 3, BMD Network 4, BMD Network 5, Challengextrt Network 1, Challengex trt network 2, challengextrt network 3, challenegex trt network 4, challxtrt network 5, BMD CANONICAL PATHWAY, CHALLENGE CANONICAL, INTERACTION CANONICAL PATHWAY, inhibition of ARE, ERK SIGNALING …]
